# Supplementary material for: Trace phenol-formaldehyde resin activation mechanism of intermediate graphitic layer removal in carbon for enhanced Li-ion capacitor performance
Source: Front Chem. 2025 Sep 22;13:1592695. doi: 10.3389/fchem.2025.1592695 (PMC12498956; doi:10.3389/fchem.2025.1592695)
Supplement: Supplementary file 1 [file Supplementaryfile1.zip]

Archive with 79 entries (76 files):
- Original data/
- Original data/Electrochemical test/
- Original data/Electrochemical test/AC CV.bin
- Original data/Electrochemical test/AC EIS.bin
- Original data/Electrochemical test/AC GCD 10.bin
- Original data/Electrochemical test/AC GCD1.bin
- Original data/Electrochemical test/AC GCD10.bin
- Original data/Electrochemical test/AC GCD2.bin
- Original data/Electrochemical test/AC GCD20.bin
- Original data/Electrochemical test/AC GCD5.bin
- Original data/Electrochemical test/AC-1 CV.bin
- Original data/Electrochemical test/AC-1 EIS.bin
- Original data/Electrochemical test/AC-1 GCD 10.bin
- Original data/Electrochemical test/AC-1 GCD 2.bin
- Original data/Electrochemical test/AC-1 GCD 20.bin
- Original data/Electrochemical test/AC-1 GCD 5.bin
- Original data/Electrochemical test/AC-1 GCD-1.bin
- Original data/Electrochemical test/AC-M2  CV.bin
- Original data/Electrochemical test/AC-M2  GCD-1.bin
- Original data/Electrochemical test/AC-M2  GCD-10.bin
- Original data/Electrochemical test/AC-M2  GCD-2.bin
- Original data/Electrochemical test/AC-M2  GCD-20.bin
- Original data/Electrochemical test/AC-M2  GCD-5.bin
- Original data/Electrochemical test/AC-M2 EIS.bin
- Original data/Electrochemical test/AC-M2GCD 5.bin
- Original data/Electrochemical test/AC-M3 CV.bin
- Original data/Electrochemical test/AC-M3 EIS.bin
- Original data/Electrochemical test/AC-M3 GCD1.bin
- Original data/Electrochemical test/AC-M3 GCD10.bin
- Original data/Electrochemical test/AC-M3 GCD20.bin
- Original data/Electrochemical test/AC-M3 GCD5.bin
- Original data/Electrochemical test/AC-M3GCD2.bin
- Original data/Electrochemical test/AC-M4 CV.bin
- Original data/Electrochemical test/AC-M4 EIS.bin
- Original data/Electrochemical test/AC-M4 GCD 1.bin
- Original data/Electrochemical test/AC-M4 GCD 10.bin
- Original data/Electrochemical test/AC-M4 GCD 2.bin
- Original data/Electrochemical test/AC-M4 GCD 20.bin
- Original data/Electrochemical test/AC-M4 GCD 5.bin
- Original data/Electrochemical test/AC-S2 CV.bin
- Original data/Electrochemical test/AC-S2 EIS.bin
- Original data/Electrochemical test/AC-S2 GCD1.bin
- Original data/Electrochemical test/AC-S2 GCD10.bin
- Original data/Electrochemical test/AC-S2 GCD2.bin
- Original data/Electrochemical test/AC-S2 GCD20.bin
- Original data/Electrochemical test/AC-S2 GCD5.bin
- Original data/Electrochemical test/AC-S4 CV.bin
- Original data/Electrochemical test/AC-S4 EIS.bin
- Original data/Electrochemical test/AC-S4 GCD10.bin
- Original data/Electrochemical test/AC-S4 GCD2.bin
- Original data/Electrochemical test/AC-S4 GCD20.bin
- Original data/Electrochemical test/AC-S4 GCD5.bin
- Original data/Structural Analysis/
- Original data/Structural Analysis/AC  adsorption.qps
- Original data/Structural Analysis/AC  XPS.xlsx
- Original data/Structural Analysis/AC FTIR.smf
- Original data/Structural Analysis/AC XRD.RAW
- Original data/Structural Analysis/AC-1  adsorption.qps
- Original data/Structural Analysis/AC-1.xlsx
- Original data/Structural Analysis/AC-M2  adsorption.qps
- Original data/Structural Analysis/AC-M2  XRD.RAW
- Original data/Structural Analysis/AC-M2 FTIR.smf
- Original data/Structural Analysis/AC-M2 XPS.vgp
- Original data/Structural Analysis/AC-M3  adsorption.qps
- Original data/Structural Analysis/AC-M3  XRD.RAW
- Original data/Structural Analysis/AC-M3.vgp
- Original data/Structural Analysis/AC-M4 adsorption.qps
- Original data/Structural Analysis/AC-M4 XPS.vgp
- Original data/Structural Analysis/AC-M4 XRD.raw
- Original data/Structural Analysis/AC-M5.qps
- Original data/Structural Analysis/AC-S1.25.qps
- Original data/Structural Analysis/AC-S2 adsorption.qps
- Original data/Structural Analysis/AC-S2 FTIR.smf
- Original data/Structural Analysis/AC-S2 XRD.RAW
- Original data/Structural Analysis/AC-S2.vgp
- Original data/Structural Analysis/AC-S4 adsorption.qps
- Original data/Structural Analysis/AC-S4 XPS.xlsx
- Original data/Structural Analysis/AC-S4 XRD.RAW
- Original data/Structural Analysis/AC-S5.qps
