# Supplementary material for: Trace phenol-formaldehyde resin activation mechanism of intermediate graphitic layer removal in carbon for enhanced Li-ion capacitor performance
Source: Front Chem. 2025 Sep 22;13:1592695. doi: 10.3389/fchem.2025.1592695 (PMC12498956; doi:10.3389/fchem.2025.1592695)
Supplement: Supplementary file 1 [file Supplementaryfile1.zip › Original data/Structural Analysis/AC XPS.xlsx]

## Sheet: O1s Scan
Axis	Energy	Elements=	251
F:\Data\20210219\wanghaiwang\3.DATA\O1s Scan.VGD
Binding Energy (E)				Backgnd.
eV		Counts / s		Counts / s
545		6223.93		0
544.9		5908.86		0
544.8		5918.86		0
544.7		6097.5		0
544.6		6088.52		0
544.5		6158.46		0
544.4		5970.59		0
544.3		5888.69		0
544.2		6072.44		0
544.1		6219.14		0
544		6551.54		0
543.9		6211.06		0
543.8		6067.75		0
543.7		6125.45		0
543.6		6039.36		0
543.5		6187.6		0
543.4		6167.17		0
543.3		6179.7		0
543.2		6240.65		0
543.1		6154.93		0
543		5986.9		0
542.9		5743.58		0
542.8		5936.63		0
542.7		6209.98		0
542.6		6509.36		0
542.5		6154.88		0
542.4		6273.41		0
542.3		6346.13		0
542.2		6101.37		0
542.1		5957.23		0
542		5912.82		0
541.9		5892.64		0
541.8		5993.62		0
541.7		6185.32		0
541.6		6199.42		0
541.5		5951.6		0
541.4		6046.04		0
541.3		6215.13		0
541.2		6181.53		0
541.1		6221.52		0
541		6072.67		0
540.9		6115.93		0
540.8		6113.44		0
540.7		6228.32		0
540.6		6350.75		6174.26
540.5		6000.37		6166
540.4		6459.24		6161.06
540.3		6252.22		6154.54
540.2		6084.64		6146.81
540.1		6017.79		6140.94
540		6076.61		6131.03
539.9		6166.48		6126.26
539.8		6142.49		6111.72
539.7		6041.5		6106.6
539.6		6203.82		6100.26
539.5		6089.12		6092.2
539.4		6221.14		6081.52
539.3		6032.36		6072.64
539.2		6217.09		6067.1
539.1		6053.53		6060.61
539		5999.18		6044.24
538.9		5907.04		6030.61
538.8		5968.18		6020.25
538.7		6098.7		6013.81
538.6		6256.5		6007.77
538.5		5969.55		6007.21
538.4		5867.36		6007.2
538.3		6012.8		6007.2
538.2		5963.56		6007.17
538.1		6004.29		6007.13
538		6032.12		6007.09
537.9		6159.83		6007.06
537.8		6541.84		6007.03
537.7		6332.35		6006.98
537.6		5943.34		6006.93
537.5		6047.8		6006.87
537.4		6153.39		6006.81
537.3		6193.13		6006.74
537.2		6194.19		6006.67
537.1		6055.17		6006.62
537		6242.77		6006.57
536.9		6116.66		6006.5
536.8		6192.02		6006.42
536.7		6156.74		6006.35
536.6		6206.99		6006.27
536.5		6392.53		6006.18
536.4		6406.89		6006.1
536.3		6038.95		6006
536.2		6343.92		6005.9
536.1		6248.63		6005.8
536		6214.58		6005.69
535.9		6386.15		6005.58
535.8		6303.43		6005.48
535.7		6248.38		6005.37
535.6		6334.97		6005.25
535.5		6236.71		6005.14
535.4		6381.88		6005.04
535.3		6319.87		6004.93
535.2		6346.11		6004.82
535.1		6181.82		6004.7
535		6049.59		6004.58
534.9		6345.51		6004.45
534.8		6546.76		6004.31
534.7		6457.35		6004.16
534.6		6349.91		6003.99
534.5		6449.58		6003.81
534.4		6578.24		6003.59
534.3		6723.05		6003.35
534.2		6742.98		6003.08
534.1		6917.34		6002.79
534		6918.59		6002.47
533.9		6974.69		6002.12
533.8		7104.91		6001.74
533.7		7127.12		6001.33
533.6		7250.34		6000.89
533.5		7232.47		6000.43
533.4		7353.13		5999.93
533.3		7387.26		5999.4
533.2		7511.5		5998.86
533.1		7494.21		5998.31
533		7830.51		5997.73
532.9		7772.23		5997.14
532.8		7361.66		5996.53
532.7		7576.93		5995.9
532.6		7727.28		5995.27
532.5		7639.72		5994.64
532.4		7790.09		5994.01
532.3		7741.73		5993.39
532.2		7470.08		5992.78
532.1		7578.46		5992.17
532		7530.02		5991.54
531.9		7451.31		5990.92
531.8		7487.54		5990.31
531.7		7581.82		5989.69
531.6		7808.54		5989.1
531.5		7473.82		5988.52
531.4		7636.9		5987.95
531.3		7716.05		5987.39
531.2		7127.81		5986.84
531.1		7119.38		5986.3
531		7138.39		5985.79
530.9		7229.44		5985.3
530.8		7351.86		5984.84
530.7		7074.68		5984.4
530.6		6863.75		5983.98
530.5		6954.09		5983.57
530.4		6914.23		5983.17
530.3		7003.8		5982.78
530.2		7004.85		5982.42
530.1		6888.23		5982.08
530		6931.04		5981.76
529.9		6688.84		5981.47
529.8		6516.15		5981.18
529.7		6608.3		5980.91
529.6		6472.2		5980.67
529.5		6330.34		5980.43
529.4		6576.7		5980.22
529.3		6415.49		5980.02
529.2		6450.46		5979.84
529.1		6574.07		5979.64
529		6353.52		5979.45
528.9		6342.91		5979.27
528.8		6525.15		5979.08
528.7		6636.61		5978.9
528.6		6548.63		5978.73
528.5		6344.77		5978.57
528.4		6370.4		5978.42
528.3		6232.56		5978.28
528.2		6258.82		5978.15
528.1		6355.59		5978.03
528		5989.81		5977.92
527.9		6083.87		5977.82
527.8		6154.78		5977.72
527.7		6270.33		5977.63
527.6		6248.41		5977.55
527.5		6312.29		5977.46
527.4		6312.53		5977.38
527.3		6085.53		5977.28
527.2		6157.36		5977.19
527.1		6141.44		5977.09
527		6391.76		5977
526.9		6351.82		5976.91
526.8		6106.97		5976.83
526.7		6090.12		5976.76
526.6		6155.77		5976.7
526.5		6204.96		5976.64
526.4		6054.28		5976.59
526.3		5928.52		5976.56
526.2		5858.34		5976.53
526.1		6153.19		5976.5
526		5933.25		5976.48
525.9		5963.33		5976.47
525.8		6034.59		5976.46
525.7		6162.28		5976.45
525.6		5936.46		5976.65
525.5		5904.96		5976.84
525.4		6038.75		5977.03
525.3		5912.18		5977.23
525.2		5843.67		5977.42
525.1		5862.37		5977.61
525		6319.77		5977.81
524.9		6186.18		5978
524.8		6234.24		5978.19
524.7		6277.98		5978.39
524.6		6196.08		5978.58
524.5		6029.31		5978.77
524.4		5903.74		5978.97
524.3		6094.07		5979.16
524.2		6085.64		5979.35
524.1		6029.54		5979.55
524		5976.77		5979.74
523.9		5908.77		5979.93
523.8		5942.62		5980.12
523.7		6032.49		5980.32
523.6		5997.69		5980.51
523.5		6006.27		0
523.4		6011.02		0
523.3		5936.06		0
523.2		5945.04		0
523.1		5999.34		0
523		6002.53		0
522.9		5875.41		0
522.8		6163.23		0
522.7		6204.33		0
522.6		5960.7		0
522.5		5702.99		0
522.4		5983.78		0
522.3		6179.45		0
522.2		6226.85		0
522.1		6163.97		0
522		6072.69		0
521.9		6237.11		0
521.8		6170.66		0
521.7		5857.17		0
521.6		5851.46		0
521.5		5991.78		0
521.4		5988.64		0
521.3		6013.41		0
521.2		5955.29		0
521.1		6026.85		0
521		5894.98		0
520.9		6263.36		0
520.8		6019.74		0
520.7		5925.37		0
520.6		5983.56		0
520.5		6064.05		0
520.4		6148.51		0
520.3		6027.8		0
520.2		5983.04		0
520.1		6237.53		0
520		6103.94		0

## Sheet: C1s Scan
Axis	Energy	Elements=	231
F:\Data\20210219\wanghaiwang\3.DATA\C1s Scan.VGD
Binding Energy (E)				Backgnd.
eV		Counts / s		Counts / s
295		5099.1		0
294.9		5197.56		0
294.8		5230.17		0
294.7		5294.04		0
294.6		5466.67		0
294.5		5108.12		0
294.4		5745.92		0
294.3		5275.63		0
294.2		5436.79		0
294.1		5297.3		0
294		5686.17		0
293.9		5771.73		0
293.8		5756.38		0
293.7		5320.79		0
293.6		4983.87		0
293.5		5308.3		0
293.4		5649.5		0
293.3		5763.19		0
293.2		5736.63		0
293.1		5503.82		0
293		5844.1		0
292.9		5481.85		0
292.8		5798.4		0
292.7		5854.54		0
292.6		6064.19		0
292.5		5674.71		0
292.4		6693.66		0
292.3		7032.55		0
292.2		6488.56		0
292.1		6567.61		0
292		6590.44		0
291.9		6692		0
291.8		6633.77		0
291.7		6520.47		0
291.6		6629.61		0
291.5		6928.03		0
291.4		7292.1		0
291.3		7135.25		0
291.2		6516.21		0
291.1		7347.48		0
291		7400.18		0
290.9		7378.03		0
290.8		8007.92		7700.97
290.7		8384.69		7695.23
290.6		8068.67		7689.03
290.5		8094.72		7682.87
290.4		8033.51		7676.46
290.3		8343.96		7669.72
290.2		8528.75		7662.67
290.1		8053.32		7654.92
290		8398.72		7646.76
289.9		8559.26		7638.22
289.8		8561.78		7629.34
289.7		8962.55		7619.84
289.6		8870.85		7610.33
289.5		8485.13		7600.62
289.4		8466.53		7590.58
289.3		8843.3		7580.39
289.2		8159.9		7570.48
289.1		8675.79		7560.42
289		8395.18		7550.84
288.9		8434.33		7541.59
288.8		7940.78		7532.26
288.7		8616.97		7522.89
288.6		8031.75		7513.66
288.5		8156.96		7503.66
288.4		8440.52		7493.78
288.3		8348.64		7483.44
288.2		8459.9		7472.63
288.1		9171.51		7460.9
288		8298.96		7448.95
287.9		8949.12		7436.35
287.8		8968.57		7422.38
287.7		9186.53		7407.45
287.6		8752.38		7391.52
287.5		8847.48		7374.71
287.4		10110.4		7357.36
287.3		9696.22		7338.48
287.2		9685.97		7318.71
287.1		9606.46		7297.63
287		9751		7275.01
286.9		10431.5		7250.38
286.8		10081.7		7223.53
286.7		10744		7195.13
286.6		11291.6		7164.11
286.5		11599		7130.89
286.4		11999.1		7095.09
286.3		12178.1		7056.26
286.2		13432.3		7014.18
286.1		12759.8		6967.78
286		13228.1		6917.02
285.9		14056.4		6861.06
285.8		15060.3		6799.14
285.7		16359.8		6730.35
285.6		17038.3		6653.18
285.5		18853.9		6565.68
285.4		20309		6465.46
285.3		22068.8		6350.4
285.2		24560		6217.79
285.1		28786.2		6066.67
285		31746.7		5894.82
284.9		35443.5		5699.1
284.8		40343.9		5477.78
284.7		42695		5230.27
284.6		47304.3		4958.18
284.5		52692.9		4663.54
284.4		56993.2		4349.91
284.3		59140.5		4021.82
284.2		58105.2		3685.42
284.1		57214.3		3346.54
284		55618.6		3009.95
283.9		51329.4		2682.38
283.8		45247.9		2371
283.7		40933.5		2082.11
283.6		35798		1819.54
283.5		29878.6		1585.02
283.4		24160.1		1379.74
283.3		18718.8		1203.94
283.2		15089.1		1056.3
283.1		11624.2		933.887
283		9133.59		834.701
282.9		7430.59		756.06
282.8		5524.29		694.55
282.7		4283.69		646.88
282.6		3361.68		609.614
282.5		2651.06		580.701
282.4		2278.99		558.115
282.3		1880.45		540.239
282.2		1959.22		526.08
282.1		1640.64		514.566
282		1431.85		504.974
281.9		1535.73		496.754
281.8		1433.77		489.538
281.7		1241.54		483.134
281.6		1162.57		477.273
281.5		1117.41		472.124
281.4		997.959		467.556
281.3		937.035		463.32
281.2		966.026		459.541
281.1		788.115		456.198
281		679.872		453.218
280.9		866.527		450.538
280.8		778.892		448.094
280.7		713.665		445.959
280.6		640.076		444.049
280.5		664.026		442.346
280.4		720.728		440.739
280.3		491.617		439.199
280.2		561.365		437.839
280.1		625.01		436.606
280		620.548		435.547
279.9		559.204		434.523
279.8		568.788		433.595
279.7		566.787		432.816
279.6		429.972		431.955
279.5		574.19		431.176
279.4		505.162		430.534
279.3		477.011		430.039
279.2		612.245		429.618
279.1		424.01		429.216
279		403.581		428.857
278.9		385.294		428.459
278.8		436.655		428.129
278.7		535.094		427.824
278.6		497.159		427.522
278.5		431.973		427.384
278.4		506.122		0
278.3		447.499		0
278.2		368.127		0
278.1		312.945		0
278		376.771		0
277.9		378.912		0
277.8		371.949		0
277.7		407.483		0
277.6		656.563		0
277.5		468.828		0
277.4		447.079		0
277.3		435.214		0
277.2		420.148		0
277.1		279.092		0
277		552.461		0
276.9		387.255		0
276.8		395.438		0
276.7		507.763		0
276.6		393.517		0
276.5		376.951		0
276.4		359.964		0
276.3		435.994		0
276.2		476.911		0
276.1		611.024		0
276		483.033		0
275.9		379.832		0
275.8		537.415		0
275.7		400.04		0
275.6		364.266		0
275.5		429.192		0
275.4		423.95		0
275.3		527.271		0
275.2		363.906		0
275.1		426.511		0
275		412.345		0
274.9		468.547		0
274.8		400.5		0
274.7		434.234		0
274.6		391.877		0
274.5		419.288		0
274.4		390.836		0
274.3		507.523		0
274.2		375.67		0
274.1		400.66		0
274		397.579		0
273.9		395.898		0
273.8		401.261		0
273.7		418.087		0
273.6		483.093		0
273.5		354.342		0
273.4		418.167		0
273.3		405.742		0
273.2		535.994		0
273.1		475.99		0
273		568.327		0
272.9		442.777		0
272.8		256.142		0
272.7		442.877		0
272.6		478.151		0
272.5		445.198		0
272.4		327.671		0
272.3		397.519		0
272.2		407.443		0
272.1		331.473		0
272		422.929		0

## Sheet: Survey
Axis	Energy	Elements=	1361
F:\Data\20210219\wanghaiwang\3.DATA\Survey.VGD
Binding Energy (E)
eV		Counts / s
1350		22132.2
1349		22825.9
1348		23929.3
1347		23496.3
1346		23808.7
1345		23170.2
1344		23251.7
1343		23507.4
1342		23477.2
1341		23244.3
1340		22634.8
1339		23388
1338		22094.3
1337		21824.7
1336		21627.6
1335		22626.2
1334		22136.1
1333		22599.9
1332		22607.4
1331		21256
1330		21335.1
1329		21832.7
1328		21657.2
1327		21106.7
1326		21340.6
1325		21364.2
1324		21687.3
1323		22302.4
1322		21900.3
1321		21481.9
1320		20943.4
1319		21701.1
1318		22237.8
1317		21050.9
1316		21044
1315		21607.9
1314		21468.2
1313		21022
1312		20966.8
1311		20896.5
1310		21546.1
1309		21334.5
1308		22358.1
1307		21403.4
1306		20567.1
1305		21183.7
1304		21267.5
1303		20565.7
1302		21452.5
1301		22060.1
1300		21000.9
1299		21094
1298		20721.7
1297		21396.8
1296		21553.1
1295		20091.8
1294		21317.6
1293		21157.6
1292		21154.7
1291		21538.5
1290		21352.4
1289		20608.9
1288		20614.7
1287		21242.1
1286		22110
1285		21405.6
1284		20718.7
1283		20314.2
1282		21365.2
1281		20847.9
1280		20797.3
1279		20865.8
1278		20741.6
1277		21342.1
1276		21801.3
1275		21143.6
1274		19631.7
1273		20300.8
1272		20625.1
1271		20375.6
1270		20314.8
1269		21440.7
1268		21010.2
1267		21107.7
1266		21421.4
1265		20597.3
1264		21230.8
1263		20712
1262		21734.9
1261		20895.6
1260		20825.6
1259		21130.4
1258		21374.3
1257		21119.8
1256		20953.6
1255		21767
1254		21777
1253		21562.5
1252		22283.1
1251		22614.5
1250		21933
1249		22636.5
1248		22887.4
1247		22116.4
1246		22221.9
1245		21736.8
1244		22365
1243		23266.9
1242		22202.9
1241		22372.2
1240		21736.9
1239		21137.1
1238		22304.1
1237		22513.9
1236		22979.7
1235		23209.3
1234		23254.9
1233		23027.5
1232		24191.1
1231		24121.1
1230		23184.9
1229		24814.7
1228		24946.7
1227		25680.1
1226		25109.8
1225		24040.1
1224		24410
1223		24279.1
1222		23641.5
1221		23432.1
1220		23196.2
1219		23675.8
1218		23020.9
1217		23459.1
1216		22433
1215		20679
1214		19213
1213		17744.6
1212		16661.3
1211		15211.5
1210		14300.3
1209		13612.2
1208		13300.9
1207		12508.3
1206		12732.3
1205		11923.2
1204		11868
1203		10735.7
1202		10732.9
1201		10491.8
1200		10527.5
1199		11053.7
1198		10794.9
1197		10731
1196		10763.6
1195		10929.3
1194		10261.2
1193		10665.2
1192		10048.3
1191		10492.9
1190		9970.2
1189		10303.4
1188		10412.8
1187		10353.8
1186		10103.6
1185		10181.6
1184		10315.7
1183		10770.4
1182		10261.5
1181		10580.4
1180		10476.1
1179		10997.6
1178		10700
1177		11059
1176		10407.8
1175		10800.5
1174		11035.4
1173		10766.3
1172		10763.9
1171		10547.1
1170		10381.8
1169		10990.8
1168		10448.4
1167		10177.7
1166		10523.2
1165		10369.2
1164		10579.2
1163		10836.7
1162		9690.29
1161		10245.3
1160		11374.8
1159		10532.4
1158		10011.9
1157		9985.38
1156		10511.7
1155		10406.3
1154		10953.2
1153		10281.6
1152		11009.7
1151		11272.9
1150		10749.1
1149		10200.9
1148		10133
1147		10801.8
1146		10631
1145		11172.8
1144		10798.8
1143		10598
1142		9928.42
1141		10046.8
1140		10641.7
1139		11357.9
1138		10199.5
1137		10589.8
1136		10873.4
1135		9803.39
1134		10479.8
1133		10723.4
1132		10984.6
1131		10689.4
1130		10401.9
1129		10884
1128		10150.9
1127		10723.7
1126		10205.7
1125		10308.9
1124		11052.3
1123		10637.3
1122		10504.7
1121		10692.6
1120		10538.5
1119		10865.5
1118		10628.4
1117		11549.1
1116		10834
1115		10610.5
1114		10354.1
1113		11012.7
1112		11683.9
1111		9990.84
1110		10146.4
1109		10889
1108		10395.7
1107		10663.1
1106		11670.9
1105		10509.1
1104		10191.1
1103		10562.3
1102		10644.7
1101		11349
1100		10469.4
1099		11265.4
1098		11090.2
1097		11525.6
1096		10787
1095		10263.2
1094		10709.6
1093		10419.3
1092		10616.4
1091		11116
1090		11211.2
1089		10525
1088		10280.3
1087		10823.7
1086		11065.3
1085		10334.9
1084		10348.7
1083		11081.4
1082		10922
1081		10823.6
1080		11068.5
1079		11159.2
1078		11006.7
1077		11202.3
1076		10884.1
1075		11859.2
1074		11648.2
1073		11244.3
1072		10461.9
1071		10857.2
1070		11602.2
1069		10631
1068		11850.7
1067		11417.1
1066		11030.7
1065		11284.6
1064		11298.7
1063		11621.9
1062		11947.8
1061		11153.7
1060		11406.7
1059		11036.4
1058		11178
1057		11095.9
1056		11982.3
1055		11161
1054		10656.5
1053		10770.9
1052		10896.8
1051		11774.4
1050		10802.1
1049		10802
1048		10917
1047		11128.8
1046		11081.1
1045		11190.5
1044		10943.8
1043		11102.9
1042		11098.7
1041		11371.2
1040		12292
1039		11743.2
1038		11747.7
1037		11469.1
1036		11745.2
1035		11586.7
1034		11571.8
1033		11501.1
1032		11356.2
1031		11179.9
1030		11572
1029		11380.4
1028		11447.4
1027		11869.1
1026		11210.5
1025		11514.9
1024		11803.7
1023		11492.3
1022		11212.9
1021		11812.2
1020		11812.2
1019		11248.3
1018		11931
1017		11500.4
1016		11540.4
1015		12423.9
1014		12082.9
1013		11753.3
1012		11753.5
1011		11962.3
1010		11902.1
1009		11230.2
1008		12032.9
1007		11550.1
1006		11949.8
1005		11622.8
1004		12737.4
1003		12385.9
1002		11517.7
1001		11316.2
1000		11887.1
999		12246.4
998		11166.4
997		11241.6
996		12127.1
995		12106.2
994		11839.6
993		11226
992		11542.2
991		11288.3
990		11533.6
989		11616.2
988		11627.9
987		11461
986		11819
985		11926.2
984		12008.9
983		11769.4
982		11455.3
981		11985.1
980		11358.5
979		11466
978		12259.1
977		12441.5
976		13619
975		12369.8
974		11929.3
973		11648.9
972		12103.7
971		12084.6
970		11875.6
969		11828.9
968		11706.2
967		11320.9
966		11353.3
965		11902.5
964		11734.9
963		11294.7
962		11667.9
961		11113.8
960		11239.4
959		11491.9
958		10761.7
957		11439.6
956		10996.6
955		11479.5
954		11533.1
953		10691.3
952		11112
951		11315
950		11186.2
949		11856.8
948		11699.9
947		11180.2
946		11198.2
945		11645.9
944		11502.9
943		11789.2
942		11768.8
941		11386.7
940		12154
939		11455.7
938		11803.6
937		11007.8
936		11665.9
935		11487.5
934		11738
933		11605.3
932		11272.6
931		11506
930		11542
929		11709.7
928		11028
927		11546.5
926		11346.8
925		12230.5
924		11760.9
923		11078.5
922		10983.5
921		10957
920		11833.8
919		11745
918		11725.6
917		11498
916		11289.9
915		12241.3
914		11594.6
913		11834.9
912		11530.2
911		11939.9
910		12149.2
909		11324.4
908		11949.1
907		12077.7
906		12310.1
905		11958.4
904		11349.3
903		11756.2
902		11900.2
901		11574.3
900		12049.1
899		12254.2
898		12208.5
897		11628.3
896		11096.2
895		11112.1
894		11848.5
893		12551.5
892		12095.6
891		11765.2
890		12097
889		12087.4
888		12201.5
887		12759.6
886		12057.1
885		10814.4
884		11357.2
883		11600.9
882		12355
881		12419.2
880		11858
879		11973.3
878		11616.6
877		11224.4
876		11755
875		11883.2
874		11825.1
873		12620
872		13276.5
871		12209.4
870		12451.8
869		12803.8
868		11800.1
867		11764.8
866		11891
865		12183.5
864		11609.2
863		11832.9
862		11934.1
861		11998
860		12298
859		12374.7
858		13189.9
857		12111.9
856		12458.5
855		12278.7
854		12849.5
853		12732
852		12700.4
851		11654.7
850		12034.5
849		12174.4
848		12414.8
847		13466.4
846		12154.5
845		12269.7
844		13205.3
843		12121.3
842		11756
841		12416
840		12684.9
839		12834.8
838		12451.7
837		12288.5
836		12407.9
835		12446.7
834		12771.4
833		12337.1
832		12673
831		12755
830		12754.7
829		12967.1
828		12008.3
827		12194.9
826		13723.8
825		12803.5
824		12815.1
823		12837.8
822		13091.5
821		13341.4
820		12774.7
819		12676.9
818		12366.5
817		11930.8
816		12333.2
815		12378.7
814		12535.4
813		12445.4
812		13152.8
811		12799.9
810		12196
809		12852.2
808		12809.8
807		12517.4
806		13295.5
805		12593.1
804		12472.9
803		12150.3
802		13077.7
801		13138
800		12812.2
799		12067.7
798		13180.3
797		13504.8
796		13079.5
795		12982.9
794		13429.9
793		12819
792		12695.3
791		13139.5
790		12991
789		12947.9
788		12423.3
787		13616.9
786		13653.4
785		13885.3
784		14113.5
783		12590.3
782		12575.4
781		13129.8
780		13218.2
779		12824.2
778		12663.5
777		12754.5
776		13066
775		13580.7
774		13104.5
773		13194.1
772		13106.2
771		13432.2
770		13090.4
769		13004.8
768		13230.1
767		12915.2
766		13135.8
765		12161.3
764		13078.2
763		13389.7
762		13405.3
761		13760.6
760		12938.6
759		13617.8
758		13555.6
757		13345.6
756		12944.5
755		12808.3
754		13814.6
753		12638.2
752		13617.5
751		13758.2
750		13441.8
749		13469.8
748		13588.1
747		13428.8
746		12754.3
745		13202.7
744		13377.6
743		13510.1
742		12645.6
741		12337.1
740		13681.6
739		13868.6
738		13776.5
737		13034.3
736		13136.6
735		13553.4
734		13436.2
733		12395.7
732		12931
731		13371.6
730		13947
729		13164.6
728		13371.8
727		14240.3
726		13725.1
725		13852.1
724		14027
723		14155.9
722		14325.2
721		13729.4
720		14401.4
719		14554.6
718		14385.5
717		13741.3
716		13558.4
715		13845.7
714		13809.9
713		13958.2
712		14419.3
711		14140
710		13448.1
709		13967.9
708		14445.8
707		14188.8
706		13575.2
705		13177
704		14449.8
703		14026.7
702		13864.4
701		13249.4
700		13728.3
699		13972.4
698		14259.6
697		14288.3
696		14459
695		14166
694		13511.6
693		13777.9
692		14269.3
691		14741.7
690		14405.9
689		13647.8
688		14016.9
687		14484.6
686		14811.2
685		13737.7
684		13770
683		14172.5
682		14020.2
681		14345.8
680		14215.5
679		14849.9
678		15350.4
677		14632.1
676		13818.7
675		13989.2
674		15148.1
673		14710.3
672		13761.1
671		14632.5
670		13815.4
669		14432.5
668		14466.2
667		14282.7
666		15083.2
665		14793.4
664		14071.8
663		14494.4
662		14495.7
661		14095.8
660		14522.1
659		15296.3
658		15207.9
657		14723.1
656		13591.1
655		14103.4
654		14306.9
653		13928.3
652		14437.6
651		14570.8
650		14375.9
649		14485.6
648		15529.5
647		13952.8
646		14634.1
645		14519.2
644		14822.2
643		14946
642		14912.1
641		15034.2
640		14820.3
639		14809.5
638		14617.1
637		14628.5
636		13831.5
635		14194.1
634		14221
633		15273.7
632		15311.2
631		14975.9
630		14666.3
629		15522.7
628		15721
627		14618.4
626		14994.9
625		15317.4
624		14916.7
623		15155.2
622		14178.6
621		14859.2
620		15075.8
619		15310.3
618		14446.4
617		15375.3
616		13643.2
615		13949.2
614		14858.3
613		15875.6
612		14749.4
611		14897.3
610		14884.7
609		14808.5
608		15661.1
607		15422.1
606		15214.3
605		14922.8
604		15013.7
603		15132.3
602		14676.5
601		15114.7
600		14674.7
599		15674.2
598		15832.3
597		15312.7
596		15157.8
595		15261.7
594		15969.2
593		15319
592		15687.3
591		15449.6
590		15604.2
589		15286.4
588		14369.7
587		15914.4
586		15858.2
585		15441.4
584		15381.8
583		14691.5
582		15281.5
581		15984.7
580		15292.7
579		15342.5
578		15664.6
577		15286.1
576		16327.3
575		15580.7
574		15661.2
573		15302.9
572		15448.8
571		14873
570		14824
569		15693.6
568		16019.8
567		16576.1
566		15250.7
565		16000.3
564		16785.1
563		15481.3
562		16047.5
561		16085
560		14659
559		15577.2
558		15452.3
557		15806.3
556		16277
555		16373
554		16262
553		16038.3
552		15655.6
551		16005.3
550		15978.6
549		15179.3
548		15347.9
547		15856.8
546		15695.2
545		16415.1
544		16289.2
543		15804.6
542		16515.8
541		15289.7
540		15257.1
539		16230.1
538		15653.9
537		15691.7
536		15680.5
535		16465.8
534		18533.6
533		19948.5
532		19135.6
531		17582.2
530		17692
529		17489.2
528		15869.5
527		15613.9
526		15441.9
525		15406.2
524		15268.8
523		16073
522		15900.7
521		15318.5
520		15284.5
519		14902.8
518		15300.8
517		15710.7
516		14944.9
515		14993.1
514		14819.8
513		15770.3
512		15710.2
511		15182.3
510		15240.2
509		15401.1
508		15756.6
507		15114.9
506		15707.7
505		15474.3
504		15531.2
503		16033.3
502		15953.2
501		16566.2
500		15638.6
499		15368.8
498		15285.5
497		15618.8
496		15677.6
495		16431.9
494		15938.6
493		16391.2
492		16274.2
491		16143.5
490		15755.7
489		16058.2
488		16311.3
487		16625.3
486		15986.8
485		16602.8
484		16245.1
483		16234.1
482		15642.2
481		16841.2
480		15775.3
479		16327.5
478		16911.6
477		16308.2
476		16588.8
475		16721
474		15826.4
473		15875.5
472		15753.6
471		16871.9
470		15841.9
469		16803.6
468		16112
467		16840.2
466		15626.3
465		16546.4
464		16274.5
463		16433.9
462		16152.2
461		16646.8
460		16883.3
459		17031.7
458		17058.8
457		16892.5
456		17819.8
455		17335.4
454		16800.6
453		16625.3
452		16617.5
451		16818.2
450		17015
449		16672.2
448		16287.2
447		16569.8
446		16724
445		17256.3
444		15569.9
443		17484.9
442		16386.5
441		16619.7
440		16385
439		17375.8
438		17377.8
437		16324.4
436		16428.6
435		16472.9
434		17152.3
433		16468.8
432		17289.5
431		18009.7
430		17956.9
429		17282.6
428		17484
427		17548.6
426		17212
425		18122.8
424		17960.7
423		17720.3
422		17416.3
421		17905.4
420		17570.1
419		17670.1
418		17324.3
417		17654.7
416		17810.2
415		18172.7
414		17413.2
413		17261.4
412		16884.5
411		17028.7
410		17347.3
409		18292
408		17777.4
407		17360.1
406		18570.3
405		18301
404		18593.4
403		18161.5
402		18384.6
401		18303.4
400		18135.5
399		17378.4
398		18119.3
397		18635.4
396		18565.8
395		18830.5
394		18515.9
393		18469.9
392		18028.7
391		17860.8
390		18234.7
389		17948.6
388		18012.5
387		18226.8
386		17794.5
385		18542.9
384		18180.5
383		18550.8
382		18096.4
381		18640.9
380		18675.7
379		18094.7
378		18597.7
377		18170
376		18034.7
375		19145.8
374		18409.8
373		18333
372		19171.8
371		19148.3
370		18111.4
369		18534.6
368		19296
367		18772.3
366		19179.5
365		18436.8
364		18444.1
363		20328.9
362		18927.4
361		18111.4
360		19504
359		19396
358		19134.9
357		18636.7
356		19565.5
355		19929.5
354		19253.9
353		18981.2
352		19558.6
351		19172.5
350		19154
349		18692
348		19326.6
347		20553.1
346		20721.9
345		19822.8
344		19263.6
343		20755.4
342		20532.6
341		19541.8
340		19912.7
339		19493.8
338		19646.6
337		20750.8
336		20079.7
335		19993.4
334		19961.4
333		20096.9
332		19460.5
331		18884.2
330		19085.4
329		19918.9
328		19985.2
327		20094.6
326		20148.6
325		20604.6
324		20179
323		20300.4
322		20075.3
321		20004.6
320		20596.7
319		21524.7
318		20763.8
317		21555
316		20759.4
315		21361.8
314		20425.6
313		21688.3
312		20772.6
311		21307.9
310		20589.2
309		20583.4
308		20404.6
307		19965.1
306		18890.7
305		18762.2
304		17267.9
303		17682.6
302		15785.5
301		14950.4
300		14145.3
299		14046.9
298		12071.2
297		12896.3
296		12672.6
295		13634.2
294		14552.8
293		15283.9
292		16442.2
291		19520.8
290		20890.5
289		23219.2
288		24766.4
287		30481.7
286		50181.8
285		88929.4
284		92771.2
283		41661
282		9310.37
281		3866.81
280		2254.67
279		1731.01
278		1550.25
277		1081.94
276		920.656
275		1082.63
274		1269.21
273		815.75
272		909.676
271		861.613
270		1004.4
269		836.471
268		675.174
267		960.272
266		1034.6
265		916.719
264		909.96
263		692.521
262		811.709
261		762.373
260		857.875
259		980.716
258		842.829
257		858.315
256		802.705
255		1073.47
254		769.452
253		1197.47
252		963.641
251		882.565
250		833.641
249		782.781
248		844.502
247		663.141
246		939.424
245		845.346
244		865.342
243		751.293
242		835.81
241		714.206
240		726.158
239		777.851
238		925.346
237		797.563
236		824.134
235		787.255
234		906.923
233		703.417
232		841.637
231		940.808
230		962.485
229		885.058
228		883.701
227		1200.56
226		969.132
225		864.142
224		827.931
223		918.679
222		914.182
221		759.16
220		766.07
219		935.762
218		807.231
217		705.342
216		739.904
215		957.107
214		804.35
213		785.758
212		915.346
211		903.461
210		796.839
209		996.615
208		939.2
207		708.291
206		839.732
205		731.505
204		791.2
203		726.839
202		899.092
201		930.748
200		1059.74
199		1024.07
198		997.415
197		863.541
196		853.986
195		722.929
194		754.858
193		842.025
192		942.917
191		763.449
190		919.448
189		933.405
188		901.128
187		733.573
186		860.192
185		903.201
184		772.193
183		889.944
182		776.082
181		852.385
180		994.942
179		1029.15
178		967.279
177		813.117
176		1001.98
175		1050
174		785.598
173		1005.29
172		875.534
171		910.572
170		811.14
169		875.858
168		854.138
167		805.61
166		978.76
165		828.9
164		1105.76
163		1031.79
162		933.229
161		804.63
160		846.539
159		788.283
158		990.048
157		1140.42
156		667.511
155		647.011
154		796.751
153		981.505
152		942.153
151		863.393
150		967.487
149		853.99
148		944.658
147		919.836
146		888.479
145		832.501
144		767.603
143		742.385
142		864.43
141		786.331
140		916.655
139		969.624
138		899.568
137		770.608
136		892.101
135		873.922
134		779.644
133		960.008
132		868.555
131		773.037
130		649.056
129		687.419
128		882.769
127		954.374
126		883.469
125		900.64
124		807.975
123		829.568
122		870.452
121		911.204
120		961.817
119		1141.46
118		1082.75
117		928.095
116		977.079
115		953.894
114		869.296
113		871.325
112		685.742
111		1005.45
110		990.508
109		922.325
108		931.665
107		1010.94
106		808.311
105		812.565
104		762.317
103		878.752
102		948.115
101		962.245
100		1117.64
99		1090.53
98		843.193
97		718.944
96		792.437
95		1078.34
94		961.721
93		989.212
92		952.905
91		994.266
90		940.228
89		1375.83
88		1102.4
87		1090.2
86		1098.16
85		1066.45
84		890.18
83		946.202
82		943.497
81		992.181
80		925.03
79		1061.58
78		818.215
77		728.992
76		900.748
75		1097.09
74		1081.7
73		923.465
72		1022.02
71		984.146
70		1081.91
69		968.055
68		983.778
67		776.983
66		869.972
65		857.819
64		995.51
63		901.985
62		1025.4
61		1083.83
60		1142.98
59		829.356
58		918.251
57		1007.66
56		1141.86
55		1158.98
54		1020.2
53		981.917
52		1232.61
51		1051.78
50		1015.79
49		1074.11
48		925.562
47		950.692
46		1101.13
45		912.481
44		1174.42
43		1062.02
42		1027.93
41		1167.11
40		956.855
39		975.558
38		1020.84
37		983.986
36		1068.95
35		1008.08
34		1155.44
33		918.547
32		804.702
31		1058.99
30		994.254
29		975.75
28		817.611
27		911.585
26		1127.78
25		1225.81
24		1120.57
23		1336.82
22		1291.32
21		1706.93
20		1591.03
19		1318.26
18		1583.33
17		1504.23
16		1580.42
15		1350.48
14		1144.58
13		1040.7
12		1233.86
11		1070.26
10		902.293
9		772.461
8		569.16
7		498.027
6		595.758
5		454.95
4		367.507
3		307.175
2		212.633
1		108.395
0		157.035
-1		144.198
-2		82.0328
-3		64.2577
-4		214.954
-5		132.861
-6		142.797
-7		78.3633
-8		95.8343
-9		131.953
-10		147.567

## Sheet: Peak Table
Peak Table :
	Name	Start BE	Peak BE	End BE	Height CPS	FWHM eV	Area (P) CPS.eV	Area (N) KE^0.6	At. %	F	Q	SF Al Scof	TXFN	Backgnd	PP Height CPS	PP Hgt (N)	PP At. %	Title	File Name
	O1s	540.6	532.07	523.6	1653.6	3.49	8160.31	0.02	2.9		1	2.93	2401.34	Smart	1734.79	0	5.2	O1s Scan	F:\Data\20210219\wanghaiwang\3.DATA\O1s Scan.VGD
	C1s	290.8	284.19	278.5	54860.5	1.47	99763	0.63	97.1		1	1	2236.29	Smart	57719.9	0.02	94.8	C1s Scan	F:\Data\20210219\wanghaiwang\3.DATA\C1s Scan.VGD

## Sheet: Experiment
Experiment Summary :
Item	Sample List and Comments	Analysis Type
	Experiment
1	wanghaiwang1	Point
2	wanghaiwang1 #002	Point
3	wanghaiwang1 #003	Point
4	wanghaiwang1 #004	Point
5	caosuo3	Point
	XR5 Gun - 500um[15kV150W] (500 µm)

## Sheet: Titles
16:08:15 Friday, February 19, 2021
F:\Data\20210219\wanghaiwang\3.xls
3.vgp - Processing View
Data Files :	Title	File Name	Comment
	O1s Scan	F:\Data\20210219\wanghaiwang\3.DATA\O1s Scan.VGD
	N1s Scan	F:\Data\20210219\wanghaiwang\3.DATA\N1s Scan.VGD
	C1s Scan	F:\Data\20210219\wanghaiwang\3.DATA\C1s Scan.VGD
	Survey	F:\Data\20210219\wanghaiwang\3.DATA\Survey.VGD
