# Supplementary material for: Trace phenol-formaldehyde resin activation mechanism of intermediate graphitic layer removal in carbon for enhanced Li-ion capacitor performance
Source: Front Chem. 2025 Sep 22;13:1592695. doi: 10.3389/fchem.2025.1592695 (PMC12498956; doi:10.3389/fchem.2025.1592695)
Supplement: Supplementary file 1 [file Supplementaryfile1.zip › Original data/Structural Analysis/AC-1.xlsx]

## Sheet: O1s Scan
Axis	Energy	Elements=	251
F:\Data\20210219\wanghaiwang\2.DATA\O1s Scan.VGD
Binding Energy (E)				Backgnd.
eV		Counts / s		Counts / s
545		6146.85		0
544.9		5922.52		0
544.8		6072.33		0
544.7		6019.34		0
544.6		5968.78		0
544.5		6140.13		0
544.4		6048.53		0
544.3		6169.68		0
544.2		5998.34		0
544.1		6029.02		0
544		6161.4		0
543.9		6118		0
543.8		6226.07		0
543.7		6109.51		0
543.6		6059.68		0
543.5		6163.06		0
543.4		6197.33		0
543.3		6034.76		0
543.2		6289.4		0
543.1		6121.67		0
543		5963.92		0
542.9		6002.63		0
542.8		5833.95		0
542.7		6034.03		0
542.6		6033.96		0
542.5		6122.18		0
542.4		6113.35		0
542.3		6190.96		0
542.2		6033.89		0
542.1		6171.08		0
542		6266.25		0
541.9		6080.66		0
541.8		6182.88		0
541.7		6170.51		0
541.6		6146.87		0
541.5		6010.95		0
541.4		6125.83		0
541.3		5995.8		0
541.2		5951.35		0
541.1		5966.71		0
541		6097.99		0
540.9		5960.09		0
540.8		6034.71		0
540.7		6098.45		0
540.6		6292.98		0
540.5		6199.02		0
540.4		6081.73		0
540.3		6011.02		0
540.2		6107.33		0
540.1		6054.27		0
540		6155.11		0
539.9		6133.37		0
539.8		6002.19		0
539.7		5882.05		0
539.6		6073.66		0
539.5		6237.62		0
539.4		6087.82		0
539.3		6122.23		0
539.2		6257.76		0
539.1		6108.84		0
539		6100.54		0
538.9		6065.84		0
538.8		6134.45		0
538.7		6117.9		0
538.6		6070.8		0
538.5		6064.72		0
538.4		5877.47		0
538.3		6039.47		0
538.2		6315.54		0
538.1		6044.6		0
538		6103.61		0
537.9		6066.39		0
537.8		5854.94		0
537.7		5833.52		6074.47
537.6		5999.65		6074.47
537.5		6029.34		6074.45
537.4		6162.85		6074.42
537.3		6159.36		6074.39
537.2		6249.4		6074.36
537.1		6418.17		6074.34
537		6167.94		6074.29
536.9		6039.58		6074.24
536.8		6149.22		6074.19
536.7		6105.14		6074.13
536.6		6253.31		6074.06
536.5		5972.11		6073.97
536.4		6242.74		6073.92
536.3		6216.66		6073.86
536.2		6416.43		6073.79
536.1		6462.04		6073.72
536		5937.64		6073.65
535.9		6124.59		6073.59
535.8		6296.64		6073.53
535.7		6207.42		6073.45
535.6		5984.87		6073.37
535.5		6061.3		6073.29
535.4		6197.82		6073.24
535.3		6372.27		6073.15
535.2		6375.65		6073.05
535.1		6238.96		6072.94
535		6123.61		6072.84
534.9		6540.12		6072.72
534.8		6436.88		6072.58
534.7		6407.59		6072.44
534.6		6084.82		6072.29
534.5		6312.43		6072.16
534.4		6435.27		6072.03
534.3		6310.9		6071.9
534.2		6386.71		6071.78
534.1		6194.44		6071.67
534		6078.24		6071.57
533.9		6169.05		6071.47
533.8		6328.74		6071.36
533.7		6323.15		6071.25
533.6		6064.39		6071.15
533.5		6298		6071.05
533.4		6393.33		6070.93
533.3		6272.77		6070.82
533.2		6340.94		6070.7
533.1		6351.57		6070.6
533		6403.21		6070.49
532.9		6124.44		6070.39
532.8		6204.47		6070.3
532.7		6090.1		6070.21
532.6		6237.89		6070.12
532.5		6139.98		6070.02
532.4		6039		6069.92
532.3		6316.24		6069.82
532.2		6357.28		6069.72
532.1		6342.99		6069.62
532		6572.71		6069.5
531.9		6299.85		6069.37
531.8		6057.22		6069.22
531.7		6298.6		6069.05
531.6		6514.65		6068.86
531.5		6431.77		6068.67
531.4		6425.39		6068.47
531.3		6656.13		6068.27
531.2		6504.67		6068.05
531.1		6469.52		6067.81
531		6540.22		6067.56
530.9		6551.9		6067.3
530.8		6720.11		6067.02
530.7		6303.69		6066.72
530.6		6597.09		6066.4
530.5		6749.56		6066.06
530.4		6816.65		6065.7
530.3		6829.15		6065.32
530.2		7045.45		6064.93
530.1		6864.3		6064.52
530		6828.72		6064.07
529.9		7011.15		6063.59
529.8		6796.12		6063.08
529.7		7075.19		6062.53
529.6		7107.49		6061.95
529.5		7116.07		6061.35
529.4		7478.91		6060.73
529.3		7540.49		6060.07
529.2		7337.44		6059.39
529.1		7448.73		6058.66
529		7464.32		6057.91
528.9		7410.16		6057.13
528.8		7566.23		6056.32
528.7		7625.6		6055.51
528.6		7567.53		6054.69
528.5		7628.34		6053.86
528.4		7697.58		6053.03
528.3		7612.46		6052.21
528.2		7645.99		6051.4
528.1		7646.05		6050.61
528		7242.62		6049.84
527.9		7287.4		6049.09
527.8		7218.91		6048.37
527.7		7216.56		6047.67
527.6		7362.57		6047
527.5		6933.47		6046.37
527.4		7119.17		6045.77
527.3		7243.28		6045.21
527.2		6992.02		6044.67
527.1		6829.8		6044.14
527		6955.65		6043.65
526.9		6661.71		6043.19
526.8		6835.33		6042.75
526.7		6896.2		6042.33
526.6		6488.06		6041.96
526.5		6666.66		6041.62
526.4		6606.41		6041.31
526.3		6652.72		6041.04
526.2		6424.17		6040.79
526.1		6227.98		6040.59
526		6162.67		6040.42
525.9		6307.64		6040.27
525.8		6166.23		6040.16
525.7		5894.58		6040.08
525.6		6093.56		6040.03
525.5		6249.33		6040
525.4		5957.88		6039.97
525.3		5884.02		6039.95
525.2		5999.38		6039.95
525.1		6119.66		6039.95
525		6186.16		6039.95
524.9		6056.19		6039.95
524.8		5805.92		6039.95
524.7		5870.36		6039.94
524.6		6087.71		6039.93
524.5		6174.16		6039.91
524.4		6256.95		6039.91
524.3		6157.39		6039.91
524.2		5978.94		6039.91
524.1		6019.96		6039.91
524		5962.97		6039.91
523.9		5823.62		6039.89
523.8		6173.58		6039.88
523.7		5868.06		6039.88
523.6		5983.11		6039.88
523.5		6281.5		6039.88
523.4		6189.51		6039.88
523.3		6051.6		6039.88
523.2		5835.8		6039.88
523.1		5919.28		6039.88
523		5865.84		6039.88
522.9		6075.59		6039.88
522.8		5853.37		6039.88
522.7		5890.98		6039.88
522.6		5897.3		6039.88
522.5		6112.26		6039.88
522.4		6187.39		6039.88
522.3		5973.88		6039.88
522.2		5997.52		6039.88
522.1		6103.87		6039.88
522		6122.67		6039.88
521.9		5898.78		6039.88
521.8		6051.66		6039.88
521.7		5944.62		6039.88
521.6		5889.58		6039.88
521.5		6076.79		6039.88
521.4		5991.14		6039.88
521.3		5835.96		6039.88
521.2		5972.14		6039.88
521.1		5839.92		0
521		6134.69		0
520.9		6334.09		0
520.8		6269.08		0
520.7		6150.66		0
520.6		6046.77		0
520.5		6069.57		0
520.4		6115.19		0
520.3		6019.36		0
520.2		6178.38		0
520.1		6049.36		0
520		6317.47		0

## Sheet: N1s Scan
Axis	Energy	Elements=	211
F:\Data\20210219\wanghaiwang\2.DATA\N1s Scan.VGD
Binding Energy (E)				Backgnd.
eV		Counts / s		Counts / s
410		6828.44		0
409.9		6974.36		0
409.8		6802.19		0
409.7		6901.55		0
409.6		7045.25		0
409.5		6909.99		0
409.4		6777.52		0
409.3		6650.84		0
409.2		6647.54		0
409.1		6989.26		0
409		7006.32		0
408.9		6918.83		0
408.8		6874.6		0
408.7		6974.93		0
408.6		6782.5		0
408.5		6868.27		0
408.4		6931.91		0
408.3		6781.43		0
408.2		6927.3		0
408.1		6721.53		0
408		6874.38		0
407.9		6945.79		0
407.8		6894.65		0
407.7		6919.92		0
407.6		6754.67		0
407.5		6718.78		0
407.4		6869.25		0
407.3		6740.6		0
407.2		6983.82		0
407.1		6893.54		0
407		7151.09		0
406.9		6830.33		0
406.8		6731.7		0
406.7		6835.63		0
406.6		6826.27		0
406.5		6784.89		0
406.4		6746.39		0
406.3		6718.75		0
406.2		7020.48		0
406.1		6847.49		0
406		6911.6		0
405.9		6834.66		0
405.8		6941.64		0
405.7		7132.72		0
405.6		6958.38		6881.08
405.5		6670.63		6881.79
405.4		6691		6882.49
405.3		6859.74		6883.2
405.2		6995.93		6883.9
405.1		6848.11		6884.61
405		7037.1		6885.31
404.9		6762.72		6886.02
404.8		6924.92		6886.72
404.7		6890.46		6887.43
404.6		6710.87		6888.13
404.5		6886.17		6888.84
404.4		6933.88		6889.54
404.3		6959.7		6890.25
404.2		6936.73		6890.95
404.1		6739.66		6891.66
404		6861.42		6892.37
403.9		6909.94		6893.07
403.8		6978.99		6893.78
403.7		6675.14		6894.48
403.6		6787.48		6895.19
403.5		6942.55		6895.89
403.4		6844.5		6896.6
403.3		6796.79		6897.3
403.2		7048.78		6898.01
403.1		6975.55		6898.71
403		6973.52		6899.42
402.9		7072.44		6900.12
402.8		7010.18		6900.83
402.7		6846.4		6901.53
402.6		7154.05		6902.24
402.5		6835.67		6902.94
402.4		7035.45		6903.65
402.3		7006.46		6904.35
402.2		7136.41		6905.06
402.1		6832.74		6905.76
402		6880.08		6906.47
401.9		6846.25		6907.17
401.8		7044.55		6907.88
401.7		7014.83		6908.59
401.6		6627.59		6909.29
401.5		7065.93		6910
401.4		7064.44		6910.7
401.3		7233.63		6911.41
401.2		7214.42		6912.11
401.1		7138.74		6912.82
401		6993.96		6913.52
400.9		7003.96		6914.23
400.8		7009.95		6914.93
400.7		6867.13		6915.64
400.6		7043.68		6916.34
400.5		6818.41		6917.05
400.4		6825.61		6917.75
400.3		6902.2		6918.46
400.2		6967.67		6919.16
400.1		6902.32		6919.87
400		6764.28		6920.57
399.9		6917.78		6921.28
399.8		6897.97		6921.98
399.7		6975.19		6922.69
399.6		6902.29		6923.39
399.5		6613.34		6924.1
399.4		7003.79		6924.81
399.3		7020.74		6925.51
399.2		6963.88		6926.22
399.1		6874.43		6926.92
399		6658.46		6927.63
398.9		6771.06		6928.33
398.8		6860.74		6929.04
398.7		6958.56		6929.74
398.6		7270.56		6930.45
398.5		7130.09		6931.15
398.4		6831.6		6931.86
398.3		6664.14		6932.56
398.2		6890.25		6933.27
398.1		6930.69		6933.97
398		7045.62		6934.68
397.9		7092.94		6935.38
397.8		7071.46		6936.09
397.7		7209.26		6936.79
397.6		7493.13		6937.5
397.5		7243.91		6938.2
397.4		7064.72		6938.91
397.3		6936.38		6939.61
397.2		6987.5		6940.32
397.1		7452.72		6941.03
397		7204.11		6941.73
396.9		7398.97		6942.44
396.8		7350.99		6943.14
396.7		7345.29		6943.85
396.6		7604.69		6944.55
396.5		7444.79		6945.26
396.4		7171.76		6945.96
396.3		7181.11		6946.67
396.2		7219.2		6947.37
396.1		7332		6948.08
396		7269.38		6948.78
395.9		7278.03		6949.49
395.8		7094.74		6950.19
395.7		7076.32		6950.9
395.6		7160.44		6951.6
395.5		7324.71		6952.31
395.4		7143.24		6953.01
395.3		7189.46		6953.72
395.2		7123.15		6954.42
395.1		7092.99		6955.13
395		7177.4		6955.83
394.9		7207.2		6956.54
394.8		7218.77		6957.25
394.7		7017.5		6957.95
394.6		7102.73		6958.66
394.5		7062.99		6959.36
394.4		7161.82		6960.07
394.3		7316.72		6960.77
394.2		7333.43		6961.48
394.1		7220.27		6962.18
394		7281.1		6962.89
393.9		7423.48		6963.59
393.8		7441.69		6964.3
393.7		7231.27		6965
393.6		7131.71		6965.71
393.5		7065.06		6966.41
393.4		6947.28		6967.12
393.3		7059.8		6967.82
393.2		7037.19		6968.53
393.1		7025.21		6969.23
393		6992.38		6969.94
392.9		7117.36		6970.64
392.8		6935.33		6971.35
392.7		6929.06		6972.05
392.6		6965.58		6972.76
392.5		6859.61		6973.47
392.4		7054.64		6974.17
392.3		6845.82		6974.88
392.2		7130.42		6975.58
392.1		7175.62		6976.29
392		7054.06		6976.99
391.9		7053.88		6977.7
391.8		6936.51		6978.4
391.7		7123.92		6979.11
391.6		7009.16		6979.81
391.5		6878.56		6980.52
391.4		7029.36		6981.22
391.3		7081.66		6981.93
391.2		7333.35		6982.63
391.1		7300.74		6983.34
391		6950.8		6984.04
390.9		6928.86		6984.75
390.8		6915.54		6985.45
390.7		6915.66		6986.16
390.6		7015.53		6986.86
390.5		7187.07		6987.57
390.4		7108.35		6988.27
390.3		6989.69		6988.98
390.2		6945.17		6989.69
390.1		7240.41		6990.39
390		6943.32		6991.1
389.9		6886.43		6991.8
389.8		6958.58		6992.51
389.7		6923.61		6993.21
389.6		6968.26		6993.92
389.5		6944.41		6994.62
389.4		6851.42		0
389.3		6892.78		0
389.2		7036.26		0
389.1		7322.49		0
389		7213.27		0

## Sheet: C1s Scan
Axis	Energy	Elements=	231
F:\Data\20210219\wanghaiwang\2.DATA\C1s Scan.VGD
Binding Energy (E)				Backgnd.
eV		Counts / s		Counts / s
295		5118.49		0
294.9		5432.15		0
294.8		5262.69		0
294.7		4934.17		0
294.6		4889.82		0
294.5		5072.19		0
294.4		4916.39		0
294.3		4802.8		0
294.2		4696.64		0
294.1		4643.62		0
294		4414.29		0
293.9		4604.42		0
293.8		4665.51		0
293.7		4931.31		0
293.6		5150.34		0
293.5		4851.94		0
293.4		4996.04		0
293.3		4632.19		0
293.2		4399.18		0
293.1		4580.55		0
293		4536.79		0
292.9		4631.89		0
292.8		5099.56		0
292.7		4850.44		0
292.6		4370.77		0
292.5		4936.71		0
292.4		4698.5		0
292.3		4643.1		0
292.2		5234.25		0
292.1		4797.88		0
292		4648.72		0
291.9		4841.82		0
291.8		4645.16		0
291.7		4559.78		0
291.6		4946.36		0
291.5		4984.49		0
291.4		4868.57		0
291.3		4749.02		0
291.2		4920.59		0
291.1		5011.62		0
291		5075.79		0
290.9		5579.67		0
290.8		5038.98		0
290.7		5029.43		0
290.6		4910.28		0
290.5		5391.2		0
290.4		5534.05		0
290.3		5388.7		0
290.2		5994.26		0
290.1		5579.69		0
290		5724.13		0
289.9		5563.97		0
289.8		5439.7		0
289.7		5779.65		0
289.6		5627.93		0
289.5		5949.28		0
289.4		5988.24		0
289.3		6329.87		0
289.2		6023.43		0
289.1		5974.57		0
289		5869.17		0
288.9		6206.26		0
288.8		6264.35		0
288.7		6266.11		0
288.6		6461.6		0
288.5		6236.47		0
288.4		6710.9		0
288.3		6351.76		0
288.2		6797.88		0
288.1		6836.35		6766.13
288		6970.91		6763.09
287.9		6645.46		6759.94
287.8		6833.49		6756.43
287.7		7174.07		6751.79
287.6		7408.54		6746.52
287.5		7052.32		6741.02
287.4		7431.77		6734.67
287.3		8780.19		6727.44
287.2		8231.93		6719.16
287.1		7675.97		6710.43
287		8359.34		6701
286.9		8578.75		6690.82
286.8		8533.59		6679.6
286.7		7568.49		6667.48
286.6		8397.72		6655.45
286.5		8710.36		6643.06
286.4		8891.56		6630.33
286.3		9033.93		6617.25
286.2		8406.1		6603.95
286.1		8755.54		6590.31
286		8169.71		6575.85
285.9		8830.59		6561.16
285.8		8836.63		6546.3
285.7		8988.22		6531.31
285.6		8968.53		6516.34
285.5		8653.18		6500.98
285.4		8817.05		6485.53
285.3		8946.16		6469.72
285.2		8796.2		6453.7
285.1		8930.15		6437.27
285		8739.2		6420.7
284.9		8649.72		6404.06
284.8		9025.73		6387.47
284.7		9409.08		6370.68
284.6		9038.46		6353.81
284.5		8869.41		6336.69
284.4		8352.76		6319.37
284.3		8978.75		6301.61
284.2		8860.14		6283.34
284.1		9069.17		6264.77
284		9084.15		6245.89
283.9		9350.48		6226.59
283.8		9429.25		6206.79
283.7		9362.08		6186.1
283.6		9755.04		6164.42
283.5		9617.89		6141.83
283.4		9573.65		6118.15
283.3		9842.1		6093.16
283.2		10637.2		6066.89
283.1		10367.7		6039.34
283		10880.3		6010.06
282.9		11354		5979.13
282.8		11517.6		5946.15
282.7		11596.9		5910.7
282.6		12401.3		5872.32
282.5		12614.5		5831.07
282.4		13241.9		5786.34
282.3		13974.7		5737.93
282.2		15146.7		5685.71
282.1		15759.7		5629.02
282		16685.4		5566.33
281.9		17521.8		5497.02
281.8		18227.3		5420.38
281.7		19622.4		5335.29
281.6		22653		5240.46
281.5		24592.2		5134.22
281.4		26115.8		5014.33
281.3		28860.6		4879.38
281.2		32015.8		4727.51
281.1		36318.1		4557.48
281		41202.6		4368.77
280.9		44719.9		4161.91
280.8		49013.1		3937.58
280.7		51979.2		3697.33
280.6		54210.6		3444.06
280.5		56032.9		3181.23
280.4		56471.2		2913.64
280.3		54823.2		2646.59
280.2		51784.7		2384.32
280.1		48104.6		2132
280		42963.7		1893.44
279.9		37533.3		1672.07
279.8		32824		1470.67
279.7		27135.4		1291.65
279.6		22765.8		1135.73
279.5		18507		1002.41
279.4		15083.6		890.44
279.3		11039.4		797.833
279.2		8207.74		722.424
279.1		6361.66		662.255
279		5354.42		614.617
278.9		4257.9		577.487
278.8		3229.91		548.903
278.7		2488		527.232
278.6		2210.04		510.509
278.5		1894.24		497.351
278.4		1546.28		486.878
278.3		1376.51		478.57
278.2		1220.21		471.939
278.1		1118.65		466.3
278		1018.17		461.463
277.9		1048.64		457.317
277.8		917.487		453.739
277.7		1240.12		450.554
277.6		873.609		447.659
277.5		821.949		444.935
277.4		749.86		442.311
277.3		747.599		439.778
277.2		781.733		437.37
277.1		858.764		435.144
277		898.519		433.22
276.9		817.727		431.464
276.8		778.852		429.861
276.7		541.096		428.297
276.6		630.772		426.758
276.5		529.572		425.37
276.4		506.463		424.117
276.3		660.764		423.093
276.2		681.913		422.252
276.1		473.649		421.546
276		583.754		420.898
275.9		440.396		420.349
275.8		452.821		419.825
275.7		508.283		419.326
275.6		421.809		418.872
275.5		431.793		418.577
275.4		475.83		418.307
275.3		452.041		418.145
275.2		569.708		417.944
275.1		369.208		417.727
275		421.289		417.552
274.9		370.128		417.399
274.8		515.726		417.267
274.7		482.633		417.199
274.6		423.349		417.168
274.5		379.712		417.168
274.4		386.355		417.168
274.3		353.221		417.168
274.2		376.771		417.141
274.1		457.403		417.141
274		404.022		417.141
273.9		447.759		0
273.8		506.242		0
273.7		459.384		0
273.6		388.175		0
273.5		429.512		0
273.4		322.169		0
273.3		231.833		0
273.2		411.044		0
273.1		321.869		0
273		321.829		0
272.9		385.334		0
272.8		370.388		0
272.7		426.331		0
272.6		410.944		0
272.5		372.009		0
272.4		375.79		0
272.3		427.311		0
272.2		468.427		0
272.1		511.925		0
272		438.135		0

## Sheet: Survey
Axis	Energy	Elements=	1361
F:\Data\20210219\wanghaiwang\2.DATA\Survey.VGD
Binding Energy (E)
eV		Counts / s
1350		23705
1349		23118.6
1348		23353.6
1347		23304.5
1346		23665.4
1345		22653.6
1344		21230.9
1343		22952.5
1342		22238.7
1341		21820.4
1340		22333.2
1339		21952.8
1338		22562.7
1337		21777.3
1336		21883.5
1335		22096.3
1334		21762.4
1333		23564.6
1332		22242.1
1331		22017.4
1330		21687.6
1329		21218.1
1328		22015.1
1327		21549.1
1326		22079.4
1325		20985.3
1324		21508.3
1323		20449.9
1322		21932.7
1321		22212.1
1320		21027.5
1319		20580.8
1318		21130.7
1317		21044.6
1316		21167.4
1315		20531.6
1314		21562.8
1313		21302.3
1312		20849.3
1311		21139.1
1310		20951.2
1309		21318.9
1308		20714.4
1307		20031.2
1306		20282.6
1305		20153.8
1304		20934.9
1303		20858.4
1302		21491.9
1301		21463.2
1300		21278
1299		20974
1298		20698.8
1297		20491.6
1296		20845.2
1295		20125
1294		19982.1
1293		21013.8
1292		20983.1
1291		19870.5
1290		20517.9
1289		20551.2
1288		21359.2
1287		20754.5
1286		20268.8
1285		19918.3
1284		19336.3
1283		19859.3
1282		20454.7
1281		20421.3
1280		20034
1279		20913.6
1278		21032.8
1277		21034.9
1276		20466.8
1275		20684.9
1274		19619.2
1273		19480
1272		19666.6
1271		20288.3
1270		21349.2
1269		20419.8
1268		20226.4
1267		20928.7
1266		20628.4
1265		20543.9
1264		21434.7
1263		21944.7
1262		21216.6
1261		21068
1260		21257.3
1259		21118.8
1258		20851.2
1257		20885.9
1256		21199.1
1255		21110.9
1254		21803.1
1253		21737.5
1252		21120.2
1251		21075.2
1250		21104.8
1249		20242.9
1248		22808.1
1247		21992.4
1246		22471.8
1245		21957.4
1244		22406
1243		22761.2
1242		22162.2
1241		22526.3
1240		21795.8
1239		21587.1
1238		21622.1
1237		22729.9
1236		21996.1
1235		20818.6
1234		22188.6
1233		22682.6
1232		22870.6
1231		23631
1230		22684.9
1229		23265.4
1228		23492
1227		23523.8
1226		22836.8
1225		22997.6
1224		23710.4
1223		24230.1
1222		24488.9
1221		23011.8
1220		24099.5
1219		23862.8
1218		24170.7
1217		24302.7
1216		23238.4
1215		23615.2
1214		23106.1
1213		20519
1212		20676.1
1211		19811.3
1210		18515.4
1209		17103.3
1208		15860.6
1207		15812
1206		15213.8
1205		13609.2
1204		12200.6
1203		12071.5
1202		11168.7
1201		10970.4
1200		11014.1
1199		10753.5
1198		10633.9
1197		10850.2
1196		10442.2
1195		10336.3
1194		9774.81
1193		10485.7
1192		10789.4
1191		10443.2
1190		9737.91
1189		9914.05
1188		9899.88
1187		10480
1186		10723.7
1185		9957.49
1184		9837.43
1183		10495.5
1182		10623
1181		10449.9
1180		10506.9
1179		9779.42
1178		9783.97
1177		9926.15
1176		10066.1
1175		10305.9
1174		10045.7
1173		10000.2
1172		10177.4
1171		10372.5
1170		9890.5
1169		10145.4
1168		10466.7
1167		10199
1166		10251.8
1165		10448.7
1164		10360.2
1163		10777.6
1162		10438.9
1161		10242
1160		10301.6
1159		10240.3
1158		10569.1
1157		10513.6
1156		10124.1
1155		10154.1
1154		10628.6
1153		10537.3
1152		9535.37
1151		10303.9
1150		9923.18
1149		9451.72
1148		10206.5
1147		10549.2
1146		10107
1145		10386.5
1144		9699.86
1143		10330.9
1142		10674
1141		10375.1
1140		10487.3
1139		9996.89
1138		10194.4
1137		10566.1
1136		10403.9
1135		10935.3
1134		10565.8
1133		10330.3
1132		10446.6
1131		10081.1
1130		10200.6
1129		10624.2
1128		10862.4
1127		10464.3
1126		10180.1
1125		10205.1
1124		10228.9
1123		10094.3
1122		10308.4
1121		10229.3
1120		11318.6
1119		10528.4
1118		10446
1117		10569.4
1116		10602
1115		10330.9
1114		10931.9
1113		10701
1112		10242.4
1111		10264.3
1110		10448.4
1109		11262.2
1108		11031
1107		11040
1106		10786.7
1105		9976.78
1104		10032.6
1103		10951.5
1102		11115.4
1101		11859.1
1100		11073.4
1099		10127.1
1098		9816.21
1097		10500
1096		11038
1095		10494.3
1094		10333.2
1093		10868.3
1092		10528
1091		10121.5
1090		10365.6
1089		10368.8
1088		10575.7
1087		11057.2
1086		11021.7
1085		10269
1084		10591.1
1083		10734.4
1082		10824.7
1081		11367.9
1080		11369.2
1079		10863
1078		11333.9
1077		10451.6
1076		10353.2
1075		11255.3
1074		10311.4
1073		9933.84
1072		10575.7
1071		11130.9
1070		10236.3
1069		10900.7
1068		10708
1067		10963.2
1066		10454.5
1065		11070.3
1064		10876.6
1063		11631.6
1062		10866.6
1061		11252.2
1060		10750.3
1059		10694.4
1058		10804.5
1057		10766.8
1056		10471
1055		11760.6
1054		10681.9
1053		10839.1
1052		11247.6
1051		10733.2
1050		11088.3
1049		11208.9
1048		11301.6
1047		10731.6
1046		10731.8
1045		10611.8
1044		10853.4
1043		10735.2
1042		10895.8
1041		11216.3
1040		10919.7
1039		10685.6
1038		10079
1037		10895.3
1036		10552.6
1035		11368.3
1034		11348.9
1033		11732
1032		11438.8
1031		10783.2
1030		11205.5
1029		11167.9
1028		10938
1027		10982.7
1026		11406.8
1025		10650.6
1024		11127.5
1023		11018.7
1022		11228.7
1021		11259.5
1020		11402.5
1019		12028.3
1018		11448.5
1017		10880.4
1016		11118.2
1015		11051.9
1014		11591.6
1013		11334
1012		10811.8
1011		11391.9
1010		11623.3
1009		11848.3
1008		11702.1
1007		11335.6
1006		11068.6
1005		11281.8
1004		11182.6
1003		11592.4
1002		11120.8
1001		11484
1000		11074.3
999		11180.9
998		12412.8
997		11671.6
996		11965.9
995		11252.1
994		12132.8
993		11589.6
992		11321.1
991		11355
990		11974.5
989		11215.4
988		11833.7
987		11426
986		11887.3
985		11206
984		11693.3
983		11484.1
982		11039.7
981		11745.2
980		11641.1
979		11940.2
978		11873.2
977		11498.9
976		11623.9
975		12327.7
974		11747
973		11528.5
972		12020.4
971		11732.6
970		12366.1
969		11941.5
968		12306.8
967		11186.1
966		11330.8
965		11005
964		11347.1
963		11087.6
962		11412.7
961		11172.8
960		11428.7
959		11631.1
958		10919.2
957		11036.8
956		11177.2
955		11370.9
954		10900.8
953		11340.2
952		11526.2
951		11195.9
950		11159.3
949		11618.2
948		11696.5
947		11204
946		11612.7
945		11253.8
944		11083.1
943		11313.2
942		11418.5
941		10958.2
940		11559.8
939		11639.6
938		11470.6
937		11559.7
936		11102.4
935		11217.7
934		11616.9
933		11666.8
932		11710.2
931		11030.5
930		11104.2
929		11391.6
928		11030.9
927		11352.2
926		11809.6
925		12016
924		11103.2
923		11742.7
922		11531.1
921		11789
920		11414.8
919		11040.8
918		11760.8
917		11619.5
916		11754.9
915		12104.5
914		11223.3
913		11501.9
912		11420.7
911		11391.9
910		10999.3
909		11466.7
908		10337.9
907		11195.3
906		12046.9
905		11719.7
904		11446.4
903		11011.8
902		11600.8
901		11794.8
900		11101.6
899		12040.6
898		11068.4
897		11141.2
896		11507.8
895		11359.4
894		12616.4
893		11387.4
892		12026.8
891		11888.6
890		11522.8
889		11524.6
888		12714
887		11851.1
886		12233
885		11250.3
884		11906.8
883		12269.1
882		11900.8
881		11897.2
880		11071.6
879		11626.9
878		12240.8
877		11687.3
876		11950.1
875		12114.1
874		11689.8
873		11540.2
872		11976.6
871		12211
870		12469.4
869		12156.4
868		12158.5
867		12273.6
866		11606.6
865		12882.6
864		13118.3
863		12100.5
862		12759.2
861		12245.5
860		12341
859		11827.5
858		11365.3
857		11476.6
856		11200.6
855		11862.2
854		12298.3
853		12062.2
852		11866.5
851		12446.6
850		11745.1
849		11952.9
848		12404
847		12160.1
846		12914.8
845		12299.3
844		12162.9
843		11978.2
842		12109.8
841		11766.8
840		12650.1
839		12071
838		11398.4
837		12884.5
836		12472.3
835		11479.4
834		11919.7
833		11795.6
832		11904.2
831		12171.9
830		12470.4
829		13208.9
828		12597.6
827		12647.7
826		12655.5
825		12539
824		12267.5
823		12760.8
822		12987.2
821		12804.1
820		12262.8
819		12955.3
818		12727.2
817		12504.6
816		12490.7
815		12346.5
814		12257.2
813		12494.1
812		11728.9
811		12970.8
810		12557.5
809		12991.1
808		12700.9
807		11902.6
806		12455
805		12628.7
804		13180
803		13193.6
802		12530.4
801		12983.9
800		12309
799		12867.3
798		12529.3
797		12558.3
796		12615.9
795		12388.6
794		12226
793		12507.2
792		13563.3
791		12318.4
790		11695.6
789		12499.6
788		12692.5
787		13285.4
786		12634.7
785		12865.8
784		12707.6
783		13547.8
782		11653.7
781		12172.3
780		11895
779		12731.5
778		12642.3
777		12972
776		12871.2
775		13060.1
774		12220.3
773		12677.6
772		12355.3
771		12868.4
770		12901
769		12583.5
768		12791.1
767		12765.1
766		12885.7
765		12908
764		12945.1
763		13309
762		12965.5
761		12976.2
760		12879.5
759		12464.1
758		12892.3
757		13462.3
756		13636.8
755		13022.3
754		12932.4
753		12723.1
752		12673.3
751		12768.1
750		13666.7
749		12762.5
748		12945.4
747		12637.5
746		12450.2
745		12767.6
744		13855.3
743		13934.3
742		13381.4
741		13270.3
740		13820.5
739		12531.5
738		12501.9
737		12397.2
736		12707.1
735		13512.1
734		13100.1
733		13688.9
732		13410.6
731		12544.5
730		13634.6
729		13342.6
728		13115.2
727		13247.6
726		13464.4
725		13673.5
724		13202.3
723		13969.3
722		13635
721		12741.6
720		13599
719		13537.8
718		12829
717		13282.9
716		13157.8
715		13719.3
714		13754
713		12912.9
712		13514.4
711		13468.1
710		13221.4
709		13738.6
708		13324.7
707		12865.8
706		13660.7
705		13657.2
704		13760.6
703		13392.4
702		13381.6
701		13538.4
700		13801.2
699		13159.4
698		14004
697		13801.7
696		13912.8
695		14109.8
694		14562.6
693		14197.3
692		14245.7
691		13996.4
690		13604.8
689		14295.2
688		15175.5
687		13954.8
686		14646.6
685		13498.1
684		13692.7
683		14202
682		14167.4
681		14261.4
680		13921.5
679		14171
678		14582.9
677		14832.8
676		13925.8
675		13949.6
674		14610.2
673		13970.9
672		13949.7
671		14247.5
670		13252.2
669		13074.1
668		13594
667		14103.4
666		12913.2
665		13688.7
664		14545.3
663		15122.9
662		13689.5
661		14413.1
660		13986.6
659		13741.7
658		14075.2
657		14804.2
656		14100.2
655		13686.6
654		13639.2
653		13772.3
652		14104.1
651		14475.5
650		14128.3
649		14071.2
648		13682.6
647		14325.9
646		14108.8
645		13822.6
644		14028.9
643		14711.9
642		14822.5
641		14855.7
640		14621.4
639		15094.5
638		14165.6
637		14238.8
636		14835
635		14241.6
634		14296.7
633		14228.2
632		14540.8
631		15078.6
630		14686.4
629		14513.3
628		14418.1
627		14441.5
626		14311.5
625		14603.5
624		14506.2
623		15050.8
622		15908.1
621		14601.9
620		15153.8
619		14745.7
618		14251.1
617		14970.6
616		14516.6
615		15169.6
614		15068.6
613		14795.9
612		14949.5
611		14751.8
610		14312.7
609		14941.5
608		15290.8
607		15359.3
606		15478.7
605		15029.6
604		14107.4
603		14718.3
602		14792.6
601		14981.6
600		14690.3
599		14596.6
598		14996.7
597		15155.5
596		14344.9
595		14662.3
594		15283.5
593		15633.2
592		15671.9
591		15591.9
590		14733.7
589		15236.5
588		14366.8
587		15373.5
586		14894.4
585		15505.4
584		14364
583		15033.4
582		15634.1
581		14772
580		15019.9
579		15007.1
578		15831.6
577		15508.3
576		15245
575		16330.7
574		16419.3
573		14895.6
572		13932.5
571		15149.7
570		14729.1
569		15518.4
568		15648
567		15763.5
566		15142.1
565		15507.6
564		15603.3
563		15433
562		15630.4
561		15040.6
560		15662.5
559		15976
558		16103.6
557		15080.2
556		15707.4
555		15967
554		16041.9
553		16048.9
552		15587.2
551		15487.5
550		15747.9
549		15616.4
548		16747.3
547		15814.6
546		14587.1
545		15645.8
544		14801.7
543		15448.1
542		15910.3
541		16123.1
540		15777.7
539		14441.9
538		15867.2
537		14982.7
536		16530.6
535		16216.4
534		15999.9
533		15754.3
532		17257.3
531		17152.5
530		17781.8
529		17733.1
528		18020.2
527		17227.5
526		16441.3
525		15953
524		15812.9
523		16119
522		14934.6
521		16017.2
520		15213.6
519		15453.8
518		14713.1
517		15339.4
516		15854.6
515		15011.2
514		14826.5
513		16012.6
512		16047.8
511		15454.5
510		15600.2
509		16344.7
508		14921
507		15161.3
506		15508.3
505		16132.8
504		16480.4
503		15358.1
502		15722.3
501		15344.1
500		15034
499		15385.2
498		14988.1
497		15473.5
496		16492.3
495		15705.2
494		15604.4
493		15820.7
492		16288.1
491		16750.2
490		15729.3
489		15804.8
488		16471
487		16471.3
486		16206.3
485		16777.5
484		16309.3
483		15373.2
482		15854.8
481		16515.5
480		16135.8
479		15996.8
478		15726.2
477		16169.8
476		16013.4
475		16350.2
474		15642.5
473		15708.2
472		15761.5
471		17755.1
470		17398.2
469		17086.4
468		16012.1
467		15681.9
466		16911.6
465		17858.5
464		16718.3
463		15558.5
462		16577.2
461		16817.8
460		16341.6
459		16161.7
458		16249
457		16326.6
456		16569.5
455		16290.4
454		16117.2
453		17082.8
452		16736.9
451		15779.9
450		15931.1
449		16836.2
448		16465.8
447		16095.8
446		17001.7
445		16540.8
444		15997.1
443		16430.8
442		16620
441		16652.1
440		17501.7
439		16916.9
438		16873.3
437		17504.3
436		18247.7
435		16811.5
434		16754.4
433		17007.9
432		17364.2
431		17487.4
430		17175.4
429		17052.2
428		16868.6
427		17455.8
426		16861
425		17908.4
424		17660.8
423		16553.2
422		17719.4
421		17130.1
420		17531.4
419		18001
418		16741.4
417		17019
416		17769.1
415		17612.8
414		17416.7
413		16817.6
412		17413.7
411		17411.7
410		17427.9
409		18013
408		17797.6
407		18374.4
406		19104.3
405		18237.2
404		17108.3
403		17350.5
402		19204.2
401		17514.3
400		18366.9
399		18117.6
398		18654.1
397		18257.3
396		18859.7
395		19211.8
394		18174.6
393		18349.3
392		18652.4
391		18142.1
390		17989.9
389		17647.3
388		18443.1
387		18420
386		17385.3
385		18523.6
384		17480.7
383		17110.2
382		17520.1
381		18069.9
380		18010.7
379		17778
378		17891.6
377		18720.7
376		18545.6
375		19465.5
374		18829.8
373		18202.1
372		18496.7
371		18712.9
370		19046
369		18522.3
368		18220.8
367		17744.8
366		17902.8
365		18522.9
364		19154.3
363		18729.9
362		19058.3
361		18876.7
360		17985.8
359		19336.3
358		18704.8
357		18666.6
356		19181
355		19384.1
354		18538.2
353		19133.7
352		18454.2
351		18145.7
350		19180.7
349		19499.8
348		19226.1
347		19395.6
346		20046.8
345		19375.3
344		19812.1
343		18728.5
342		19686.6
341		19530.8
340		19644.3
339		19345.3
338		19278.2
337		20160.6
336		19966.8
335		19776.6
334		19371.1
333		19724.4
332		19953.9
331		18816.5
330		20072.8
329		19270
328		19748.3
327		18909.9
326		19580.8
325		20324.9
324		19345.7
323		20129.5
322		19543
321		20090
320		20286.4
319		20672.1
318		19679.1
317		20221.7
316		20802.1
315		20082.8
314		20804.1
313		20739.9
312		21542.2
311		21591.1
310		21249.2
309		20794.3
308		21220.1
307		21633
306		20868.3
305		20032.5
304		19779.3
303		20176.2
302		19655
301		18368.1
300		17424.3
299		16028.5
298		16165.8
297		14782
296		13164.8
295		12377
294		12171.4
293		12298.2
292		12840.8
291		13166.1
290		14096.4
289		15245.4
288		17884.7
287		20606.4
286		21011.7
285		22806.6
284		25101.6
283		32694.3
282		56184.9
281		91918.9
280		79403.3
279		29942.1
278		6319.57
277		3184.84
276		2161
275		1468.52
274		1370.34
273		1112.5
272		796.731
271		848.079
270		837.287
269		1010.9
268		989.896
267		1174.54
266		884.938
265		1077.89
264		939.7
263		900.164
262		1112.35
261		1013.75
260		1069.98
259		973.581
258		956.695
257		1037.69
256		897.727
255		974.138
254		950.752
253		869.692
252		782.613
251		750.516
250		701.493
249		724.902
248		767.107
247		810.496
246		808.86
245		764.03
244		838.355
243		669.656
242		809.184
241		999.744
240		985.27
239		863.974
238		963.077
237		887.315
236		1030.81
235		849.096
234		733.325
233		758.547
232		797.599
231		905.17
230		856.871
229		1014.47
228		882.225
227		1043.17
226		1104.23
225		1131.68
224		957.323
223		734.878
222		907.895
221		805.202
220		864.478
219		920.028
218		913.069
217		763.057
216		779.228
215		983.109
214		860.976
213		809.42
212		895.886
211		856.611
210		935.818
209		959.636
208		1120.3
207		924.09
206		870.72
205		924.93
204		771.545
203		774.798
202		860.98
201		891.581
200		958.231
199		779.996
198		954.542
197		938.247
196		954.714
195		907.183
194		1033
193		886.995
192		690.032
191		744.894
190		901.505
189		888.219
188		773.87
187		890.944
186		975.226
185		829.304
184		740.864
183		1098.44
182		1101.62
181		848.856
180		714.778
179		733.641
178		757.407
177		832.453
176		922.729
175		832.581
174		1121.06
173		999.588
172		827.311
171		724.214
170		849.468
169		839.568
168		900.676
167		1016.02
166		979.664
165		948.451
164		1001.2
163		992.141
162		897.911
161		1097.72
160		866.607
159		1026.34
158		897.887
157		1006.09
156		981.633
155		951.257
154		953.701
153		781.393
152		851.112
151		925.022
150		1010.71
149		1164.03
148		1042.31
147		828.511
146		1083.4
145		814.002
144		815.022
143		827.295
142		722.981
141		761.236
140		1004.72
139		1103.69
138		928.868
137		835.118
136		810.928
135		906.339
134		875.69
133		889.04
132		801.777
131		582.297
130		797.647
129		837.887
128		814.106
127		979.58
126		842.369
125		762.957
124		1106.37
123		896.767
122		818.463
121		918.303
120		884.69
119		1028.97
118		1028.86
117		964.786
116		979.008
115		988.968
114		892.121
113		796.427
112		879.584
111		750.3
110		965.438
109		876.23
108		697.819
107		828.063
106		750.76
105		924.546
104		1047.49
103		911.885
102		949.56
101		866.547
100		903.818
99		920.836
98		1107.45
97		925.182
96		1002.93
95		1055.6
94		1023.39
93		1108.98
92		1110.95
91		937.459
90		916.575
89		1047.9
88		831.156
87		958.719
86		811.128
85		1124.99
84		940.368
83		769.78
82		863.101
81		1043.8
80		953.862
79		884.118
78		723.349
77		1058.52
76		972.349
75		821.857
74		862.777
73		992.909
72		1081.26
71		912.865
70		1000.6
69		834.022
68		857.723
67		940.168
66		959.74
65		1032.25
64		838.027
63		896.931
62		1030.62
61		832.149
60		768.171
59		979.152
58		1047.72
57		862.533
56		834.342
55		704.126
54		904.522
53		1030.56
52		1097.36
51		1074.12
50		1075.69
49		1185.64
48		1063.35
47		1130.01
46		1163.17
45		823.822
44		1010.01
43		1083.15
42		1038.08
41		1163.71
40		1175.68
39		1144.13
38		1002.42
37		1030.44
36		918.495
35		919.768
34		828.667
33		848.259
32		1086.3
31		879.708
30		881.329
29		1017.25
28		809
27		901.144
26		1096.39
25		846.951
24		1045.83
23		1074.4
22		1190.22
21		1197.25
20		1300.78
19		1273.14
18		1333.31
17		1589.87
16		1390.74
15		1411.37
14		1497.07
13		1394.52
12		1559.14
11		1342.61
10		1118.93
9		956.01
8		962.353
7		939.588
6		827.951
5		571.761
4		514.006
3		414.97
2		397.623
1		421.669
0		301.797
-1		196.383
-2		181.513
-3		157.887
-4		115.09
-5		155.034
-6		219.812
-7		118.703
-8		88.1032
-9		101.837
-10		189.284

## Sheet: Peak Table
Peak Table :
	Name	Start BE	Peak BE	End BE	Height CPS	FWHM eV	Area (P) CPS.eV	Area (N) KE^0.6	At. %	F	Q	SF Al Scof	TXFN	Backgnd	PP Height CPS	PP Hgt (N)	PP At. %	Title	File Name
	C1s	288.1	280.44	274	52934.2	1.51	108412	0.69	95.42		1	1	2234.01	Smart	56118	0.02	94.73	C1s Scan	F:\Data\20210219\wanghaiwang\2.DATA\C1s Scan.VGD
	O1s	537.7	528.61	521.2	1558.19	2.86	6134.48	0.01	4.58		1	2.93	2398.81	Smart	1761.61	0	5.17	O1s Scan	F:\Data\20210219\wanghaiwang\2.DATA\O1s Scan.VGD

## Sheet: Experiment
Experiment Summary :
Item	Sample List and Comments	Analysis Type
	Experiment
1	wanghaiwang1	Point
2	wanghaiwang1 #002	Point
3	wanghaiwang1 #003	Point
4	wanghaiwang1 #004	Point
5	caosuo3	Point
	XR5 Gun - 500um[15kV150W] (500 µm)

## Sheet: Titles
15:29:23 Friday, February 19, 2021
F:\Data\20210219\wanghaiwang\2.xls
2.vgp - Processing View
Data Files :	Title	File Name	Comment
	O1s Scan	F:\Data\20210219\wanghaiwang\2.DATA\O1s Scan.VGD
	N1s Scan	F:\Data\20210219\wanghaiwang\2.DATA\N1s Scan.VGD
	C1s Scan	F:\Data\20210219\wanghaiwang\2.DATA\C1s Scan.VGD
	Survey	F:\Data\20210219\wanghaiwang\2.DATA\Survey.VGD
