# Supplementary material for: Trace phenol-formaldehyde resin activation mechanism of intermediate graphitic layer removal in carbon for enhanced Li-ion capacitor performance
Source: Front Chem. 2025 Sep 22;13:1592695. doi: 10.3389/fchem.2025.1592695 (PMC12498956; doi:10.3389/fchem.2025.1592695)
Supplement: Supplementary file 1 [file Supplementaryfile1.zip › Original data/Structural Analysis/AC-S4 XPS.xlsx]

## Sheet: O1s Scan
Axis	Energy	Elements=	251
F:\Data\20210219\wanghaiwang\1.DATA\O1s Scan.VGD
Binding Energy (E)				Backgnd.
eV		Counts / s		Counts / s
545		6398.88		0
544.9		6279.81		0
544.8		6507.34		0
544.7		6467.93		0
544.6		6420.93		0
544.5		6265.79		0
544.4		6491.69		0
544.3		6500.68		0
544.2		6553.27		0
544.1		6344.46		0
544		6368.03		0
543.9		6374.28		0
543.8		6430.9		0
543.7		6372.93		0
543.6		6342.02		0
543.5		6504.74		0
543.4		6613.4		0
543.3		6444.98		0
543.2		6431.97		0
543.1		6525.15		0
543		6216.85		0
542.9		6306.39		0
542.8		6367.09		0
542.7		6305.79		0
542.6		6292.89		0
542.5		6260.84		0
542.4		6330.43		0
542.3		6313.11		0
542.2		6504.15		0
542.1		6624.4		0
542		6561.68		0
541.9		6541.4		0
541.8		6657.86		0
541.7		6472.4		0
541.6		6482.93		0
541.5		6437.42		0
541.4		6581.85		0
541.3		6441.47		0
541.2		6331.3		0
541.1		6303.44		0
541		6414.33		0
540.9		6593.4		0
540.8		6414.87		0
540.7		6607.99		0
540.6		6431.95		0
540.5		6421.93		0
540.4		6361.08		0
540.3		6173.02		0
540.2		6294.01		0
540.1		6391.62		0
540		6498.97		0
539.9		6637.97		0
539.8		6456.28		0
539.7		6174.29		0
539.6		6250.96		0
539.5		6271.36		0
539.4		6416.5		0
539.3		6550.9		0
539.2		6477.14		0
539.1		6328.51		0
539		6381.55		0
538.9		6445.67		0
538.8		6374.83		6436.65
538.7		6450.88		6408.56
538.6		6373.16		6408.01
538.5		6570.94		6390.02
538.4		6416.32		6389.7
538.3		6433.28		6387.9
538.2		6240.51		6382.45
538.1		6459.88		6375.25
538		6190.39		6367.75
537.9		6417.8		6358.42
537.8		6472.12		6358.41
537.7		6365.07		6358.36
537.6		6384.72		6358.34
537.5		6352.61		6358.27
537.4		6209.96		6358.22
537.3		6610.32		6358.14
537.2		6287		6358.05
537.1		6512.03		6357.94
537		6349.78		6357.83
536.9		6360.35		6357.69
536.8		6477.68		6357.54
536.7		6577.3		6357.34
536.6		6413.11		6357.16
536.5		6516.49		6356.99
536.4		6489.56		6356.82
536.3		6436.19		6356.62
536.2		6482.88		6356.39
536.1		6310.13		6356.17
536		6431.93		6355.98
535.9		6514.25		6355.77
535.8		6583.98		6355.55
535.7		6407.12		6355.34
535.6		6437.54		6355.08
535.5		6485.61		6354.82
535.4		6534.76		6354.52
535.3		6488.53		6354.22
535.2		6689.28		6353.92
535.1		6526.75		6353.63
535		6553.25		6353.34
534.9		6362.37		6353.02
534.8		6598.34		6352.7
534.7		6441.47		6352.39
534.6		6487.38		6352.08
534.5		6541.39		6351.84
534.4		6498.36		6351.65
534.3		6499.99		6351.48
534.2		6439.36		6351.28
534.1		6320.25		6351.08
534		6155.7		6350.88
533.9		6476.86		6350.71
533.8		6523.2		6350.59
533.7		6615.29		6350.49
533.6		6379.91		6350.36
533.5		6339.45		6350.22
533.4		6265.15		6350.08
533.3		6348.64		6349.86
533.2		6649.29		6349.6
533.1		6512.42		6349.32
533		6336.28		6349.03
532.9		6668.31		6348.7
532.8		6692.92		6348.36
532.7		6646.68		6347.94
532.6		6668.62		6347.44
532.5		6586.72		6346.95
532.4		6425.64		6346.42
532.3		6771.35		6345.84
532.2		6781.49		6345.25
532.1		6655.44		6344.68
532		6677.37		6344.08
531.9		6691.11		6343.47
531.8		6692.55		6342.87
531.7		6571.96		6342.27
531.6		6853.2		6341.69
531.5		6677.44		6341.11
531.4		6503.8		6340.49
531.3		6488.08		6339.78
531.2		6563.95		6338.99
531.1		6853.09		6338.14
531		6846.46		6337.2
530.9		7226.76		6336.18
530.8		7157.66		6335.06
530.7		7082.51		6333.83
530.6		7120.27		6332.48
530.5		7286.9		6331
530.4		7319.7		6329.36
530.3		7181.46		6327.59
530.2		7151.46		6325.75
530.1		7354.8		6323.79
530		7838.43		6321.69
529.9		7629.09		6319.48
529.8		7643.75		6317.16
529.7		7844.83		6314.74
529.6		7901.82		6312.13
529.5		7784.12		6309.43
529.4		7950.06		6306.62
529.3		7942.24		6303.8
529.2		8247.74		6300.87
529.1		7735.36		6297.83
529		7953.03		6294.72
528.9		7893.52		6291.55
528.8		8273.31		6288.32
528.7		8256.47		6285.09
528.6		8301.94		6281.87
528.5		8181.28		6278.71
528.4		8112.18		6275.51
528.3		7968.16		6272.3
528.2		7845.21		6269.06
528.1		7784.85		6265.88
528		8041.68		6262.76
527.9		7914.97		6259.74
527.8		8071.74		6256.82
527.7		7856.5		6254.02
527.6		7884.91		6251.32
527.5		7635		6248.75
527.4		7552.65		6246.29
527.3		7313.29		6244.02
527.2		7346.58		6241.91
527.1		7066.21		6239.95
527		7018.78		6238.14
526.9		6878.37		6236.49
526.8		6964.33		6234.97
526.7		7085.3		6233.62
526.6		6914.44		6232.38
526.5		6929.84		6231.28
526.4		6797.79		6230.23
526.3		6507.77		6229.24
526.2		6589.3		6228.29
526.1		6547.86		6227.42
526		6679.09		6226.69
525.9		6716.91		6226.04
525.8		6596.78		6225.47
525.7		6451.29		6225
525.6		6204.99		6224.55
525.5		6423.09		6224.13
525.4		6412.55		6223.74
525.3		6245.59		6223.36
525.2		6377.54		6223.07
525.1		6317.33		6222.84
525		6461.47		6222.65
524.9		6530.18		6222.46
524.8		6218.58		6222.29
524.7		6198.98		6222.17
524.6		6203.7		6222.04
524.5		6240.94		6221.89
524.4		6254.17		6221.73
524.3		6124.39		6221.6
524.2		6350.34		6221.52
524.1		6425.09		6221.43
524		6387.22		6221.31
523.9		6341.05		6221.14
523.8		6163.06		6220.98
523.7		6255.13		6220.8
523.6		6473.89		6220.56
523.5		6411.05		6220.34
523.4		6243.47		6220.1
523.3		6366.11		6219.83
523.2		6422.46		6219.57
523.1		6322.42		6219.29
523		6500.13		6219.02
522.9		6531.36		6218.78
522.8		6312.78		6218.54
522.7		6279.92		6218.3
522.6		6206.71		6218.03
522.5		6314.78		6217.79
522.4		6359.51		6217.58
522.3		6241.32		6217.41
522.2		6534.47		6217.26
522.1		6279.73		6217.1
522		6136.21		6216.96
521.9		6230.94		6216.83
521.8		6415.39		6216.71
521.7		6375.83		6216.63
521.6		6136.09		6216.56
521.5		6173.12		6216.51
521.4		6211.28		6216.45
521.3		6111.03		6216.38
521.2		6198.62		6216.3
521.1		6467.41		6216.26
521		6243.35		6309.19
520.9		6500.82		0
520.8		6454.98		0
520.7		6314.34		0
520.6		6371.31		0
520.5		6354.8		0
520.4		6517.47		0
520.3		6318.24		0
520.2		6396.42		0
520.1		6278.99		0
520		6229.45		0

## Sheet: N1s Scan
Axis	Energy	Elements=	211
F:\Data\20210219\wanghaiwang\1.DATA\N1s Scan.VGD
Binding Energy (E)
eV		Counts / s
410		7051.51
409.9		7187.07
409.8		7207.39
409.7		7311.14
409.6		7298.64
409.5		7115.47
409.4		7292.7
409.3		7253.47
409.2		7150.33
409.1		7268.66
409		7079.94
408.9		7079.28
408.8		7177.3
408.7		7218.25
408.6		7236.71
408.5		7268.47
408.4		7359.35
408.3		7245.55
408.2		7447.98
408.1		7239.18
408		7169.64
407.9		7048.98
407.8		7292.39
407.7		7265.29
407.6		7274.35
407.5		7121.81
407.4		7410.95
407.3		7129.18
407.2		7198.01
407.1		7358.14
407		7316.89
406.9		7396.4
406.8		7205.99
406.7		7097.16
406.6		7243.59
406.5		7393.2
406.4		7229.96
406.3		7299.14
406.2		7491.6
406.1		7263.4
406		7406.15
405.9		7309.88
405.8		7427.82
405.7		7366.34
405.6		7238.85
405.5		7100.61
405.4		7320.95
405.3		7352.15
405.2		7245.45
405.1		7240.65
405		7344.48
404.9		7327.33
404.8		7021.79
404.7		7146.07
404.6		7377.82
404.5		7413.83
404.4		7121.08
404.3		7167.72
404.2		7141.63
404.1		7418.1
404		7273.23
403.9		7423.19
403.8		7257.43
403.7		7317.9
403.6		7063.84
403.5		7079.73
403.4		7106.27
403.3		7246.9
403.2		7218.68
403.1		7522.63
403		7294.58
402.9		7198.28
402.8		7163.27
402.7		7516.15
402.6		7599.85
402.5		7191.58
402.4		7245.15
402.3		7392.84
402.2		7436.59
402.1		7067.34
402		7400.98
401.9		7256.82
401.8		7187.66
401.7		7467.74
401.6		7369.01
401.5		7279.3
401.4		7250.92
401.3		7379.46
401.2		7348.19
401.1		7266.2
401		7243.42
400.9		7093.09
400.8		7142.71
400.7		7489.8
400.6		7306.47
400.5		7231.68
400.4		7392.16
400.3		7517.07
400.2		7693.68
400.1		7103.29
400		7317.82
399.9		7356.66
399.8		7302.33
399.7		7044.57
399.6		7433.08
399.5		7474.04
399.4		7494.11
399.3		7610.74
399.2		7315.06
399.1		7370.4
399		7547.17
398.9		7346.41
398.8		7303.89
398.7		7151.74
398.6		7384.91
398.5		7388.54
398.4		7239.24
398.3		7672.02
398.2		7577.98
398.1		7405.83
398		7578.99
397.9		7351.38
397.8		7457.43
397.7		7582.83
397.6		7362.78
397.5		7298.82
397.4		7400.53
397.3		7483.19
397.2		7805.86
397.1		7620.68
397		7672.3
396.9		7230.64
396.8		7466.15
396.7		7384.9
396.6		7443.6
396.5		7317.89
396.4		7493.91
396.3		7288.1
396.2		7532.63
396.1		7580.2
396		7350.42
395.9		7577.63
395.8		7206.57
395.7		7430.47
395.6		7383.42
395.5		7370.78
395.4		7280.37
395.3		7526.61
395.2		7577.11
395.1		7373.95
395		7325.19
394.9		7389.92
394.8		7550.78
394.7		7458.3
394.6		7456.87
394.5		7277.88
394.4		7733.03
394.3		7469.37
394.2		7516.21
394.1		7441.88
394		7638.33
393.9		7337.59
393.8		7166.46
393.7		7317.38
393.6		7159.87
393.5		7306.99
393.4		7158.11
393.3		7103.48
393.2		7288.28
393.1		7250.17
393		7188.45
392.9		7323.14
392.8		7438.14
392.7		7413.65
392.6		7538.92
392.5		7487.04
392.4		7162.26
392.3		7202.77
392.2		7290.48
392.1		7550.72
392		7224.94
391.9		7341.63
391.8		7349.94
391.7		7257.36
391.6		7386.33
391.5		7246.42
391.4		7327.31
391.3		7618.32
391.2		7266.93
391.1		7203.13
391		7431.84
390.9		7236.15
390.8		7291.19
390.7		7240.16
390.6		7170.02
390.5		7366.39
390.4		7263.02
390.3		7073.77
390.2		7101.41
390.1		7424.17
390		7731.28
389.9		7483.13
389.8		7403.43
389.7		7593.92
389.6		7492.39
389.5		7426.91
389.4		7273.3
389.3		7388.76
389.2		7564.72
389.1		7557.39
389		7361.13

## Sheet: C1s Scan
Axis	Energy	Elements=	231
F:\Data\20210219\wanghaiwang\1.DATA\C1s Scan.VGD
		修正+3.8
Binding Energy (E)				Backgnd.
eV		Counts / s		Counts / s
295		5081.13		0
294.9		5168.51		0
294.8		5410.52		0
294.7		5282.61		0
294.6		4911.98		0
294.5		5301.7		0
294.4		5334.95		0
294.3		4993.04		0
294.2		5418.57		0
294.1		5206.62		0
294		4955.66		0
293.9		4990.64		0
293.8		4645.1		0
293.7		5026.59		0
293.6		5214.73		0
293.5		5150.34		0
293.4		5608.88		0
293.3		5563.59		0
293.2		4829.99		0
293.1		4991.44		0
293		4911.96		0
292.9		4788.06		0
292.8		5285.27		0
292.7		4994.28		0
292.6		4609.76		0
292.5		5316.65		0
292.4		5250.4		0
292.3		5266.05		0
292.2		5220.93		0
292.1		5121.81		0
292		5100.54		0
291.9		5042.06		0
291.8		5039.72		0
291.7		5169.57		0
291.6		4993.94		0
291.5		5486.55		0
291.4		5675.39		0
291.3		5161.82		0
291.2		5277.23		0
291.1		5623.83		0
291		5043.58		0
290.9		5660.08		0
290.8		6077.01		0
290.7		5611.26		0
290.6		5961.44		0
290.5		5558.52		0
290.4		5427.19		0
290.3		5361.94		0
290.2		5619.53		0
290.1		5845.24		0
290		6003.28		0
289.9		5991.76		0
289.8		6216.71		0
289.7		5770.51		0
289.6		6415.23		0
289.5		5840.34		0
289.4		5688.34		0
289.3		5872.13		0
289.2		5916.43		0
289.1		5981.01		0
289		6121.05		0
288.9		6171.65		0
288.8		6362.71		0
288.7		6643.08		0
288.6		7220.77		0
288.5		6709.12		0
288.4		6754.04		0
288.3		6811.32		0
288.2		6618.27		0
288.1		6768.75		0
288		7187.62		0
287.9		7664.25		0
287.8		7495.4		0
287.7		7330.65		7501.39
287.6		7447.14		7497.44
287.5		8046.54		7492.95
287.4		8173.65		7488.21
287.3		8097.32		7483.1
287.2		7685.67		7477.74
287.1		8367.75		7472.14
287		8117.59		7465.4
286.9		8359.86		7457.58
286.8		8270.63		7449.21
286.7		8299.84		7440.42
286.6		9276.51		7430.91
286.5		9293.64		7420.49
286.4		8876.19		7409.51
286.3		8808.6		7398.22
286.2		9235.75		7386.48
286.1		9180.19		7374.55
286		9222.41		7362.08
285.9		8507.58		7349.75
285.8		8983.71		7337.75
285.7		8442.38		7325.38
285.6		9079.09		7312.5
285.5		8828.99		7299.78
285.4		8510.34		7286.82
285.3		9365.25		7273.88
285.2		9525.79		7260.67
285.1		8748.96		7247.22
285		9431.41		7233.31
284.9		8966.07		7219.35
284.8		8822.77		7205.41
284.7		9208.98		7191.51
284.6		9067.79		7177.92
284.5		8974.11		7164.49
284.4		8560.9		7150.87
284.3		8237.62		7137.05
284.2		8604.84		7122.83
284.1		9007.96		7108.08
284		8901.94		7093.18
283.9		9587.9		7077.73
283.8		9477.27		7061.59
283.7		9575.03		7044.78
283.6		9276.55		7026.96
283.5		9852.24		7008.03
283.4		9990.64		6987.73
283.3		9553.5		6965.83
283.2		9847.54		6942.76
283.1		10369.2		6917.96
283		11251.1		6891.56
282.9		11556.3		6863.34
282.8		11421.9		6832.84
282.7		12329.5		6799.99
282.6		12183.5		6764.25
282.5		12258.1		6725.38
282.4		13661.6		6682.91
282.3		13914.3		6637.31
282.2		14416.4		6587.78
282.1		15125.8		6533.27
282		16486.1		6473.14
281.9		16481.1		6406.17
281.8		18181.5		6330.59
281.7		19966.6		6246.39
281.6		21972.8		6151.8
281.5		23992.5		6044.16
281.4		27221.3		5920.83
281.3		28588.4		5779.38
281.2		31962.7		5617.63
281.1		37223.1		5435.2
281		42603.6		5230.16
280.9		48263		5001.92
280.8		52060.2		4750.92
280.7		54231.1		4478.58
280.6		59364.8		4187.37
280.5		62212.2		3880.97
280.4		63228.5		3564.32
280.3		63623.4		3244.62
280.2		60318		2928.31
280.1		56780.2		2619.44
280		52883.3		2322.84
279.9		45076.3		2045.4
279.8		38966.1		1791.7
279.7		35402.7		1563.94
279.6		28832.6		1364.17
279.5		21566.1		1191.83
279.4		16229.7		1046.16
279.3		13455.6		925.837
279.2		10408.3		827.443
279.1		8373.51		748.129
279		6479.47		686.396
278.9		5263.67		638.812
278.8		3937.64		601.714
278.7		3228.69		572.346
278.6		2584.95		549.486
278.5		2441.8		531.418
278.4		1988.8		517.174
278.3		1778.15		505.821
278.2		1306.32		496.709
278.1		1452.28		489.099
278		1225.35		482.67
277.9		1072.29		477.125
277.8		1067.11		472.473
277.7		1110.88		468.368
277.6		1001.52		464.828
277.5		911.224		461.524
277.4		760.884		458.553
277.3		944.158		455.839
277.2		709.584		453.358
277.1		840.636		451.097
277		813.685		449.053
276.9		726.711		447.098
276.8		623.029		445.371
276.7		640.316		443.818
276.6		693.177		442.493
276.5		819.528		441.223
276.4		476.391		440.074
276.3		427.191		439.125
276.2		514.086		438.305
276.1		595.098		437.542
276		609.164		436.788
275.9		437.435		436.161
275.8		481.793		435.7
275.7		510.164		435.262
275.6		618.347		434.766
275.5		452.461		434.322
275.4		513.405		434.008
275.3		426.871		433.796
275.2		530.352		433.563
275.1		414.586		433.336
275		353.882		433.137
274.9		420.528		433.068
274.8		435.094		433.006
274.7		364.406		0
274.6		443.958		0
274.5		548.399		0
274.4		453.541		0
274.3		371.449		0
274.2		502.861		0
274.1		303.721		0
274		370.188		0
273.9		431.353		0
273.8		528.111		0
273.7		441.417		0
273.6		384.734		0
273.5		408.303		0
273.4		419.748		0
273.3		327.131		0
273.2		401.401		0
273.1		456.903		0
273		357.923		0
272.9		455.642		0
272.8		373.069		0
272.7		587.695		0
272.6		531.613		0
272.5		422.469		0
272.4		521.108		0
272.3		412.745		0
272.2		366.667		0
272.1		409.604		0
272		445.258		0

## Sheet: Survey
Axis	Energy	Elements=	1361
F:\Data\20210219\wanghaiwang\1.DATA\Survey.VGD
Binding Energy (E)
eV		Counts / s
1350		24483.3
1349		23720.7
1348		25448.8
1347		23599.5
1346		23530.5
1345		23927.6
1344		23542.9
1343		22758.2
1342		24184.3
1341		23023.4
1340		23516.4
1339		23768.5
1338		23124.5
1337		21952.4
1336		23204.2
1335		23647.9
1334		24199.6
1333		23242.2
1332		23006.4
1331		22994.9
1330		22968.7
1329		23422.6
1328		22533
1327		22755.2
1326		23023.2
1325		22024.6
1324		22380.3
1323		21841.9
1322		22820.1
1321		22468.9
1320		22680.8
1319		22313.6
1318		21554.8
1317		23125.6
1316		22869.4
1315		22974.9
1314		22752
1313		21813.5
1312		23002.7
1311		22582.1
1310		22415.3
1309		22173.8
1308		22511.1
1307		22669.5
1306		21896.8
1305		21863.6
1304		21893.7
1303		21940.6
1302		21769.1
1301		21612.2
1300		21412.7
1299		21170.8
1298		22399
1297		21844.1
1296		22932.3
1295		22287.6
1294		21837.4
1293		21598
1292		21962.1
1291		21594.9
1290		20954.5
1289		20284.6
1288		21408.6
1287		21274.6
1286		22478.8
1285		21621.6
1284		21138.9
1283		21258.4
1282		21719.4
1281		21428.8
1280		21311.3
1279		22078.3
1278		21634.6
1277		22373.8
1276		21504.2
1275		21403.6
1274		22013.5
1273		21543.4
1272		21818.9
1271		22052.7
1270		21709.6
1269		21250.3
1268		21464.9
1267		21123.9
1266		22875.4
1265		22920.2
1264		21309.3
1263		21537
1262		21938.2
1261		21660.7
1260		22808.9
1259		22165.4
1258		21883.6
1257		22004.7
1256		21730.7
1255		21693.8
1254		23009.8
1253		22936.8
1252		22777.2
1251		22258.3
1250		20667.7
1249		21898.5
1248		23368.3
1247		22933.9
1246		22725.8
1245		22545
1244		23089.9
1243		23014.8
1242		22529.9
1241		22693.8
1240		22304
1239		23131.2
1238		22902.7
1237		23209
1236		22428.9
1235		23313
1234		22804.9
1233		22815.2
1232		23266.9
1231		23110.2
1230		24833.3
1229		25016.7
1228		25180.3
1227		25202.3
1226		24468.4
1225		24990.5
1224		25636.2
1223		25910.5
1222		26111.3
1221		26357.7
1220		25396
1219		26327.2
1218		25265.8
1217		24963.8
1216		25866.5
1215		25377.8
1214		23979.8
1213		22817.9
1212		22143.7
1211		21227.3
1210		20017
1209		19436.5
1208		17773.9
1207		16445.3
1206		14947.7
1205		14345.7
1204		13375.2
1203		12780.3
1202		12124.5
1201		11375.2
1200		11244.9
1199		10774.6
1198		11016.5
1197		11211.3
1196		10950.4
1195		10646.5
1194		10512.7
1193		11125.4
1192		10762.9
1191		10900.2
1190		11053.7
1189		10229.1
1188		10735.5
1187		11232.8
1186		10583.1
1185		10584.9
1184		11125.6
1183		10771.2
1182		10446.8
1181		10379.8
1180		10290.5
1179		10887
1178		10864.5
1177		10659.7
1176		10616.2
1175		11273.8
1174		11165.2
1173		11508.1
1172		11261.3
1171		11016.9
1170		9916.02
1169		10450.3
1168		10501.4
1167		10303
1166		9675.22
1165		10636
1164		11510.2
1163		10794.7
1162		10428
1161		10366.2
1160		9936.25
1159		10614.6
1158		11222.1
1157		10930.5
1156		10104.1
1155		10533.9
1154		11338.8
1153		10798.2
1152		11084.6
1151		10417.9
1150		10883
1149		10552.3
1148		10634.5
1147		10753.2
1146		10990.9
1145		11067.6
1144		11213.8
1143		11045.1
1142		10006.9
1141		11097
1140		10334.2
1139		10876.2
1138		10538
1137		11466.1
1136		10515.9
1135		11106.9
1134		11515.9
1133		11244.2
1132		11307.5
1131		10710.1
1130		10450.9
1129		10475.4
1128		11224
1127		10837.5
1126		10602.4
1125		10486.7
1124		11015.8
1123		10970.7
1122		11471.1
1121		10896.1
1120		10937.3
1119		11020.4
1118		10757.9
1117		10897.8
1116		9799.56
1115		10348.8
1114		11087
1113		11310.4
1112		10857
1111		10628.5
1110		11044.6
1109		10756.8
1108		11365
1107		10285.1
1106		11059.4
1105		10472.1
1104		11396
1103		11350.4
1102		11079.1
1101		10533.6
1100		10897.8
1099		11106.5
1098		11616.6
1097		11544.2
1096		10735.7
1095		11383
1094		11698.2
1093		11113.2
1092		11868.4
1091		11023.9
1090		11936.1
1089		10639.3
1088		10589
1087		10489.1
1086		10274.1
1085		10793.8
1084		11140.8
1083		11851.6
1082		11097.5
1081		10398.6
1080		10733.4
1079		11023.8
1078		10619.7
1077		11047.9
1076		10738.8
1075		11677.9
1074		11207.6
1073		12027.8
1072		11733.4
1071		11313.7
1070		11946.3
1069		11123
1068		10803.3
1067		11211.8
1066		11309.9
1065		10942.3
1064		10915.2
1063		11035.3
1062		11657
1061		11378.4
1060		11270.2
1059		11586.9
1058		11322.9
1057		10926.2
1056		11369.9
1055		11705.4
1054		11689
1053		11581.5
1052		11315.9
1051		12228.4
1050		11461.5
1049		11366.1
1048		11854.8
1047		11050.9
1046		11290.8
1045		11424.7
1044		11286.7
1043		11638.1
1042		11680.4
1041		11513.3
1040		11371.3
1039		10976.6
1038		10759.3
1037		11329.8
1036		12116.4
1035		12753.5
1034		12040.7
1033		11421.1
1032		11906.3
1031		11936
1030		12184.3
1029		11935.5
1028		11510.5
1027		11712.4
1026		12132.9
1025		11704
1024		12681.6
1023		12202.1
1022		11566.2
1021		12142.1
1020		11757.2
1019		11251.1
1018		12016.8
1017		12210.8
1016		12206.4
1015		12011.9
1014		12683.1
1013		13124.9
1012		12562.7
1011		12095.4
1010		12559.4
1009		12221.6
1008		11778.8
1007		11236.9
1006		11304.1
1005		11528.8
1004		12051.1
1003		12130.8
1002		12225.2
1001		12005.2
1000		12350.8
999		12735.4
998		12095.2
997		12505.6
996		12438.8
995		12268.6
994		12624.5
993		12533.9
992		12858.9
991		12668.8
990		12250.5
989		11872
988		12117
987		11874.8
986		12409.2
985		12444.1
984		12622.5
983		12161.9
982		12204.4
981		12199.5
980		12289
979		11965.8
978		12130.2
977		12971.8
976		13742.9
975		13204.8
974		12723.6
973		12738.9
972		12233
971		12257.8
970		12303.4
969		12263.2
968		11967.1
967		12554.6
966		11904
965		11913.1
964		11678.4
963		12370.2
962		12198.3
961		11955.6
960		11602.3
959		11234.2
958		11991.6
957		12224
956		11650.3
955		11676.2
954		12279.2
953		12128.6
952		11570.6
951		11491.1
950		11802.7
949		11831.8
948		11738.7
947		12329.3
946		11603.9
945		12277.9
944		11993.9
943		12042
942		11320.8
941		11216.2
940		12393.6
939		12380.9
938		11888.7
937		12058.8
936		11607.2
935		11632
934		11447.5
933		12049.1
932		11816.1
931		12248.1
930		12370.7
929		12131.9
928		11648
927		11573
926		12038.4
925		12139.1
924		11087
923		11749
922		12566.5
921		12161
920		12753.2
919		11848.4
918		11933.3
917		12034.8
916		12772.3
915		11737.6
914		11604.9
913		12416.2
912		12639.8
911		12459.2
910		12564.1
909		12740.2
908		12707.7
907		12203.8
906		12503.8
905		12074.1
904		12123.8
903		12311.6
902		11824.5
901		13183.1
900		13562.5
899		12616.9
898		11762.7
897		12545.8
896		12505.2
895		12094.9
894		12901
893		12282.7
892		12362.6
891		12439.6
890		12089.9
889		12121.1
888		12840.6
887		11948.5
886		13395.7
885		12509.4
884		12356.8
883		12441.1
882		12101.3
881		12520.7
880		12887.3
879		12514
878		12441.7
877		12615.1
876		12076.5
875		12616.3
874		13580.6
873		12456.9
872		12735.1
871		12823.5
870		13029.1
869		13028.6
868		12092.3
867		12207.9
866		13006.5
865		12295.1
864		13267.7
863		12549.1
862		12486.2
861		13260.1
860		13092.3
859		12220.9
858		12303.8
857		12552.7
856		12711.3
855		13220.9
854		12513.2
853		12254.6
852		13010.8
851		12851.1
850		11996.3
849		12850
848		13035.1
847		13096.9
846		12951.6
845		12837.9
844		12282.3
843		12842.2
842		12897.7
841		12877.2
840		12267.5
839		12850.6
838		12894.5
837		13656.5
836		13212.1
835		13256.7
834		13002.8
833		12719
832		12846.3
831		12888.4
830		13572.7
829		13221.1
828		13069.5
827		13457.4
826		13351
825		13400.4
824		13524.4
823		13315.7
822		12674.2
821		12997.9
820		13107.6
819		12716.9
818		13464.1
817		14254.5
816		13396.6
815		12404.5
814		13340.1
813		13175.5
812		12939.3
811		13380.5
810		13010.5
809		12721.2
808		13376.8
807		13273.1
806		13274
805		13195.2
804		13785.9
803		14140.4
802		12831.1
801		13274.7
800		13056.5
799		12817.2
798		13050
797		12893
796		13592
795		13222.4
794		13037.4
793		13302.2
792		14496.4
791		13830.2
790		13173.1
789		13272
788		13484.8
787		13115.6
786		12927.1
785		13311.4
784		14192.9
783		13584
782		13618.9
781		14297
780		13864.7
779		13660.9
778		13678.9
777		13786.3
776		13154.6
775		13183.5
774		13214.7
773		14067.1
772		13098.6
771		14055.7
770		13381.9
769		13398.8
768		14045.8
767		13202.1
766		13394.2
765		13676.6
764		14069.4
763		14534.8
762		14062.4
761		13320.8
760		13066.8
759		13097.7
758		13663.1
757		13674.3
756		13135
755		13256.6
754		13639.5
753		13600
752		13883.9
751		13866.8
750		14273.5
749		13573.6
748		13117.5
747		13571.6
746		12670.2
745		13513.8
744		14314.8
743		14163.9
742		14115.5
741		14358.5
740		14019
739		14576.4
738		14232.8
737		14855.1
736		14210.1
735		13454.8
734		14030.7
733		14024.2
732		14446.8
731		13324.3
730		14994.3
729		14269.3
728		13957.6
727		13695.3
726		14523.7
725		13845.8
724		14042.6
723		13774.1
722		13756
721		13998.6
720		14393.5
719		13927.4
718		14559.5
717		14587.3
716		14345.1
715		13788.5
714		14005.4
713		14175.1
712		13692
711		13955.4
710		14726.4
709		14076.7
708		13978.4
707		14521.1
706		14745.1
705		14710
704		14341.3
703		14657.8
702		14100.8
701		14046.2
700		14862.1
699		15032
698		14773.1
697		13905.7
696		14086.9
695		14429
694		14779.1
693		13714
692		14600.9
691		14644
690		15004.4
689		13676.1
688		14565.7
687		14392.4
686		14210.8
685		14398
684		14664.4
683		14223.1
682		14473.2
681		14469.4
680		13676.4
679		14377.2
678		14647.4
677		15062.8
676		14836.2
675		14456.4
674		14821.7
673		14643.3
672		15135.9
671		14744
670		15205.6
669		15191.4
668		14674.5
667		16010.5
666		14584.7
665		14544.2
664		15198.5
663		15430.4
662		14924.9
661		14430.2
660		13957.4
659		14615.5
658		14978.8
657		15245.7
656		14710
655		14007.3
654		14466.1
653		14883
652		15074.8
651		15774.1
650		14987.2
649		14941
648		14875
647		14374.3
646		14915.3
645		14989.2
644		14271.4
643		14474.5
642		14539
641		15791.7
640		15817.6
639		15552.8
638		14942
637		14926.7
636		14398
635		14928.4
634		14888.1
633		14791.1
632		15818.2
631		15189.6
630		14974.2
629		14663.7
628		16138.6
627		15156.7
626		15272.7
625		15258.4
624		15406.6
623		15569.9
622		15873.7
621		15038.9
620		16268.2
619		15211
618		15204.2
617		15295.3
616		15218.9
615		15146.1
614		15182
613		14829.9
612		14994.5
611		15098
610		14741
609		15062
608		15121
607		15913.1
606		15679.9
605		14921.1
604		15320.5
603		15282.1
602		15969.6
601		16584.5
600		15687.6
599		15829.6
598		16016.6
597		15854.7
596		15649.6
595		15671.6
594		16055.7
593		16323.8
592		15027.7
591		15668.5
590		16184.2
589		16304.3
588		15792.3
587		15162.2
586		15654.2
585		15192.9
584		16337.3
583		16242.9
582		16008.3
581		15955.5
580		15005.3
579		15389.3
578		15684.1
577		15656.4
576		16343.3
575		15327.1
574		15791.3
573		16783.1
572		16635.2
571		15821.5
570		16518.5
569		16718.4
568		16232.8
567		16475.3
566		17139.6
565		16000.6
564		16473
563		16466.9
562		16045.1
561		16296.9
560		16085.3
559		17302
558		16185.8
557		16306.6
556		17019.8
555		16172.9
554		16053.1
553		16492.3
552		16922
551		16689.7
550		15917.5
549		16770.5
548		17251.7
547		16649.9
546		16084.7
545		17046.9
544		16993.9
543		15890.6
542		16378.5
541		16734.7
540		16133.3
539		16021.7
538		16330.9
537		16174.5
536		16054.1
535		15932
534		15258.7
533		16692
532		16666.6
531		17301.1
530		18536.1
529		20505.5
528		18962.2
527		18700.1
526		16674.6
525		16214.7
524		15549.2
523		15956.3
522		16723.7
521		17143.4
520		17215.9
519		16356.3
518		16684.6
517		16489.8
516		15203.7
515		16166.3
514		15804.5
513		16483.8
512		16040.8
511		16194.3
510		15975.3
509		15459.4
508		15408.4
507		15283.5
506		15424.1
505		16550.7
504		16226.9
503		15394
502		15399.2
501		16269.8
500		16471.3
499		16189.8
498		16737.3
497		15981.7
496		16547.5
495		16725
494		16256.8
493		16378
492		16547.7
491		16445.5
490		16196.9
489		17265.1
488		16224.7
487		17608.6
486		18084
485		17168.2
484		17184.1
483		16327.9
482		17249.1
481		16572.8
480		16323.1
479		17128.1
478		17015.9
477		16238.8
476		17255.9
475		17342
474		16693
473		16953
472		17422.6
471		17536
470		17731.2
469		17533.5
468		17430.6
467		16836.7
466		17810.4
465		16699.2
464		16684.6
463		17607.9
462		17047.3
461		16716
460		17815.2
459		17988.2
458		17337.1
457		17941.1
456		16567.7
455		17062
454		17497.1
453		17689.7
452		18107.7
451		17266.8
450		17653.6
449		17069.9
448		17118
447		17777.8
446		18037.9
445		17379.5
444		17353.6
443		17679.2
442		17798.4
441		17497.5
440		17910
439		17715.1
438		17231.4
437		17788
436		16988.7
435		16744.2
434		17229.1
433		16916.8
432		17549.4
431		17747.6
430		18086.4
429		17763.7
428		17866.6
427		18213.2
426		18636.5
425		18751.6
424		18116.7
423		17805.8
422		17562.9
421		17406.5
420		18944.8
419		18689.2
418		18916.6
417		17870.8
416		18416.1
415		17552
414		17685.6
413		17785.6
412		17985.6
411		19227.5
410		18242
409		18579.2
408		18704.2
407		18784.4
406		19023
405		18330.7
404		18594.6
403		18120.2
402		18131.3
401		18160.8
400		18815.2
399		18896.4
398		18885.3
397		18475.2
396		18832.3
395		19672.4
394		18411.3
393		18520.7
392		19572.7
391		19871.8
390		19352.3
389		18949.9
388		18979.6
387		19840.2
386		18782.8
385		19244.5
384		18338.8
383		19854.5
382		19612.3
381		20104.6
380		19318.6
379		19655.3
378		19966.3
377		20522.1
376		19194.4
375		19654.9
374		19414.3
373		19053.6
372		19270.5
371		18563.8
370		19404.2
369		19119.5
368		19077.8
367		19620.2
366		19517.5
365		19930.8
364		19335.7
363		20515.5
362		20184
361		18085.5
360		19991.8
359		20690.7
358		19532.6
357		19877.1
356		20406.3
355		19339.1
354		20454.2
353		19663.4
352		19986.9
351		20655.8
350		20832.7
349		21179.5
348		21275
347		21049.8
346		19463.3
345		20095.1
344		20078.1
343		20196.6
342		20768
341		21453.6
340		21354.2
339		20163.7
338		20335.8
337		20431.9
336		20681.4
335		20706.7
334		20826.3
333		21505.3
332		20619.3
331		20435.2
330		20740.1
329		20137.2
328		20753.6
327		20042.7
326		20853.3
325		20235.6
324		20783.6
323		20988
322		20687.5
321		20385.5
320		20918.6
319		22196.1
318		22257.6
317		21819
316		21492.7
315		21395.1
314		22580.4
313		22266.3
312		22160.8
311		22481.1
310		22681.4
309		22717.3
308		23177.8
307		22267.5
306		22414.5
305		21399.5
304		21623.3
303		20842.6
302		19794.6
301		19223.9
300		17488.6
299		16563.2
298		15596.8
297		14852.2
296		13764.9
295		13101
294		12653.7
293		12816.4
292		13068.2
291		13621.7
290		15290.6
289		16331.5
288		18704.3
287		20750
286		23096.9
285		24125.1
284		25949.4
283		32240.5
282		57660.6
281		99524.8
280		92870.2
279		37950.3
278		7335.51
277		3041.24
276		2065.56
275		1474.03
274		1107.58
273		1128.5
272		1101.92
271		927.639
270		985.002
269		909.692
268		906.194
267		1034.53
266		883.938
265		766.891
264		851.753
263		917.903
262		1104.4
261		1144.27
260		1064.77
259		1000.84
258		928.067
257		973.445
256		864.702
255		975.774
254		940.576
253		748.171
252		727.279
251		854.282
250		631.741
249		636.202
248		837.339
247		733.79
246		821.829
245		872.157
244		894.134
243		917.371
242		788.836
241		949.016
240		793.665
239		871.489
238		917.783
237		861.841
236		891.14
235		764.958
234		783.83
233		920.116
232		1035.05
231		813.994
230		971.116
229		1045.07
228		1135.31
227		1065.01
226		827.023
225		980.248
224		975.102
223		906.287
222		664.174
221		856.194
220		973.473
219		920.376
218		762.613
217		940.724
216		878.283
215		786.963
214		811.465
213		841.585
212		984.322
211		882.721
210		916.066
209		852.077
208		932.193
207		1048.38
206		815.678
205		955.426
204		711.689
203		1000.85
202		536.443
201		674.794
200		857.931
199		953.253
198		852.353
197		1030.65
196		973.541
195		945.85
194		779.012
193		824.406
192		903.886
191		911.248
190		657.191
189		641.224
188		818.731
187		905.862
186		1044.65
185		1098.78
184		1137.57
183		875.978
182		802.369
181		762.229
180		876.379
179		776.911
178		936.863
177		688.255
176		675.402
175		886.303
174		806.627
173		841.869
172		932.373
171		934.394
170		866.246
169		881.965
168		691.216
167		928.9
166		978.023
165		899.352
164		819.284
163		889.68
162		956.295
161		820.496
160		1012.32
159		1041.63
158		960.356
157		911.072
156		902.377
155		985.842
154		794.082
153		763.389
152		804.682
151		988.82
150		1042.68
149		824.314
148		847.659
147		945.37
146		913.673
145		1154.75
144		786.335
143		886.747
142		698.051
141		705.778
140		787.595
139		572.861
138		816.763
137		948.203
136		887.979
135		1076.08
134		860.136
133		771.421
132		776.823
131		739.036
130		1064.81
129		923.77
128		943.257
127		844.366
126		836.186
125		987.727
124		972.521
123		679.6
122		807.323
121		812.393
120		919.272
119		1054.52
118		1103.77
117		1084.01
116		1012.82
115		1058.2
114		878.303
113		807.351
112		1000.38
111		836.895
110		1009.95
109		988.98
108		915.706
107		889.312
106		882.453
105		795.662
104		927.059
103		712.117
102		934.418
101		1001.78
100		1002.14
99		1053.53
98		1030.46
97		1120.22
96		749.392
95		874.354
94		835.042
93		907.611
92		950.62
91		1012.3
90		957.083
89		880.4
88		856.283
87		851.705
86		777.911
85		922.289
84		953.974
83		939.964
82		783.457
81		895.762
80		834.922
79		929.18
78		1012.08
77		954.918
76		975.846
75		1134.81
74		958.739
73		1139.8
72		981.16
71		653.517
70		888.011
69		929.32
68		797.563
67		975.082
66		855.138
65		1021.6
64		980.568
63		735.574
62		972.053
61		976.527
60		971.753
59		950.108
58		1046.16
57		1067.76
56		844.698
55		876.347
54		940.9
53		963.201
52		965.954
51		1078.2
50		838.868
49		1191.53
48		1075.67
47		1026.67
46		926.723
45		955.37
44		946.042
43		1281.88
42		1029.56
41		894.998
40		1000.43
39		1254.53
38		1066.32
37		1062.04
36		1054.05
35		1173.9
34		1089.37
33		938.115
32		862.529
31		1119.85
30		976.875
29		1048.21
28		1049.98
27		1042.85
26		1060.8
25		1105.71
24		1009.13
23		784.242
22		919.096
21		944.926
20		1093.07
19		1094.06
18		1302.24
17		1270.18
16		1521.16
15		1490.7
14		1607.2
13		1577.01
12		1556.56
11		1494.03
10		1484.99
9		1413.96
8		1295.09
7		937.447
6		1052.53
5		741.945
4		605.134
3		436.675
2		462.105
1		419.944
0		159.556
-1		141.409
-2		132.421
-3		158.103
-4		164.462
-5		141.485
-6		146.975
-7		153.998
-8		179.264
-9		148.247
-10		63.9776

## Sheet: Peak Table
Peak Table :
	Name	Start BE	Peak BE	End BE	Height CPS	FWHM eV	Area (P) CPS.eV	Area (N) KE^0.6	At. %	F	Q	SF Al Scof	TXFN	Backgnd	PP Height CPS	PP Hgt (N)	PP At. %	Title	File Name
	C1s	287.7	280.38	274.8	59228.1	1.5	113082	0.72	97.1		1	1	2233.98	Smart	62874.6	0.02	94.02	C1s Scan	F:\Data\20210219\wanghaiwang\1.DATA\C1s Scan.VGD
	O1s	538.8	528.55	521	1820.46	3.3	7816.03	0.02	2.9		1	2.93	2398.77	Smart	2190.91	0	5.98	O1s Scan	F:\Data\20210219\wanghaiwang\1.DATA\O1s Scan.VGD

## Sheet: Experiment
Experiment Summary :
Item	Sample List and Comments	Analysis Type
	Experiment
1	wanghaiwang1	Point
2	wanghaiwang1 #002	Point
3	wanghaiwang1 #003	Point
4	wanghaiwang1 #004	Point
5	caosuo3	Point
	XR5 Gun - 500um[15kV150W] (500 µm)

## Sheet: Titles
15:24:16 Friday, February 19, 2021
F:\Data\20210219\wanghaiwang\1.xls
1.vgp - Processing View
Data Files :	Title	File Name	Comment
	O1s Scan	F:\Data\20210219\wanghaiwang\1.DATA\O1s Scan.VGD
	N1s Scan	F:\Data\20210219\wanghaiwang\1.DATA\N1s Scan.VGD
	C1s Scan	F:\Data\20210219\wanghaiwang\1.DATA\C1s Scan.VGD
	Survey	F:\Data\20210219\wanghaiwang\1.DATA\Survey.VGD
